# Supplementary material for: Investigating sex-specific associations of lipid traits with type 2 diabetes, glycemic traits and sex hormones using Mendelian randomization
Source: Cardiovasc Diabetol. 2023 Jan 9;22:3. doi: 10.1186/s12933-022-01714-2 (PMC9830908; doi:10.1186/s12933-022-01714-2)
Supplement: Supplementary file 2 — Additional file 2: Table S10. Genetic variants for apolipoprotein B and their associations with type 2 diabetes, glycemic traits and sex hormones in women. Table S11. Genetic variants for apolipoprotein B and their associations with type 2 diabetes, glycemic traits and sex hormones in men. Table S12. Genetic variants for triglycerides and their associations with type 2 diabetes, glycemic traits and sex hormones in women. Table S13. Genetic variants for triglycerides and their associations with type 2 diabetes, glycemic traits and sex hormones in men. Table S14. Genetic variants for lipoprotein(a) and their associations with type 2 diabetes, glycemic traits and sex hormones in women. Table S15. Genetic variants for lipoprotein(a) and their associations with type 2 diabetes, glycemic traits and sex hormones in men. Table S16. Genetic variants for multivariable Mendelian randomization analyses and their associations with type 2 diabetes, glycemic traits and sex hormones in women. Table S17. Genetic variants for multivariable Mendelian randomization analyses and their associations with type 2 diabetes, glycemic traits and sex hormones in men. [file 12933_2022_1714_MOESM2_ESM.xlsx]

## Sheet: S10
Additional file 2: Table S10. Genetic variants for apolipoprotein B and their associations with type 2 diabetes, glycemic traits and sex hormones in women.
SNP	Effect allele	ApoB		T2DM (EUR)		T2DM (EAS)		HbA1c		Fasting insulin		Fasting glucose		Testosterone		Estradiol
		Beta	SE	logOR	SE	logOR	SE	Beta	SE	Beta	SE	Beta	SE	Beta	SE	logOR	SE
rs12246352	G	0.033084	0.0052701	-0.035	0.02	-0.0525	0.1616	0.0018508	0.0050575	0.012	0.0156	0.012	0.013	-0.00440404	0.00460618	0.0278	0.0197883
rs55843714	T	0.025205	0.0032645	0.0099	0.012	-0.0013	0.0223	0.016912	0.0031335	-0.013	0.0074	0.0085	0.0061	-0.00464784	0.00284916	NA	NA
rs114437278	C	-0.019053	0.0033473	NA	NA	0.0196	0.0232	-0.0036824	0.0032103	NA	NA	NA	NA	0.00149406	0.00292317	NA	NA
rs964184	C	-0.088124	0.0047298	-0.021	0.017	-0.0131	0.0132	0.00012002	0.0045398	NA	NA	NA	NA	0.0161191	0.0041225	-0.00542526	0.0176748
rs141469619	G	0.096222	0.01701	0.065	0.069	NA	NA	-0.022895	0.016292	NA	NA	NA	NA	0.0167599	0.0148765	0.0777848	0.0600182
rs4055121	T	0.036404	0.004709	-0.02	0.018	-0.0013	0.0127	0.001509	0.0045219	0.0046	0.009	0.0014	0.0075	-0.0029546	0.00410995	0.0124521	0.0176424
rs4237722	C	0.02264	0.0037456	-0.018	0.014	-0.0109	0.0111	-0.010302	0.003597	0.004	0.0067	-0.00096	0.0056	-0.00896699	0.00326639	0.0220258	0.014022
rs11601507	A	0.046292	0.0062843	0.0012	0.024	-0.0019	0.0203	0.011408	0.0060224	0.0054	0.0125	-0.0075	0.0114	0.0118646	0.00546683	NA	NA
rs174564	G	-0.047898	0.0033722	-0.031	0.013	-0.0124	0.0158	-0.019297	0.0032351	0.011	0.0071	-0.027	0.0059	-0.0021161	0.0029414	-0.0112794	0.0126267
rs597808	G	0.019032	0.0032184	-0.013	0.012	NA	NA	0.026911	0.0030876	-0.0077	0.0092	0.0014	0.0077	0.0118793	0.0028121	NA	NA
rs1169288	C	0.029813	0.0034852	0.044	0.013	0.0326	0.0116	0.00095432	0.0033464	-0.0036	0.0039	0.00051	0.0031	0.0132895	0.00303748	0.00590255	0.0130265
rs75321546	A	-0.027646	0.0034322	-0.043	0.013	-0.0252	0.0188	-0.0098958	0.0032928	NA	NA	NA	NA	-0.000508581	0.00299854	0.0200281	0.0128223
rs113332496	T	-0.019415	0.003373	0.021	0.013	-0.0682	0.1426	-0.012589	0.0032345	-0.025	0.0087	-0.0088	0.0072	-0.00729626	0.0029427	-0.0146224	0.0126221
rs7140110	C	0.027144	0.0035158	-0.0001	0.014	0.0162	0.0141	0.042969	0.0033726	-0.01	0.0043	0.0041	0.0034	0.00529212	0.003071	-0.000175015	0.0131933
rs2238163	C	-0.021804	0.0032179	0.021	0.012	0.0051	0.0112	-0.00013669	0.0030892	0.0048	0.0043	0.0032	0.0036	1.05848e-05	0.00281189	0.0138393	0.0120222
rs11621792	T	0.025263	0.0032502	0.011	0.012	-0.0422	0.0235	-0.00096924	0.0031195	0.0076	0.0084	-0.0013	0.007	0.00224238	0.00284342	0.00864255	0.0121018
rs12879801	G	0.01926	0.0032268	-0.012	0.012	0.0011	0.0125	-0.0072331	0.0030946	0.0019	0.0068	-0.003	0.0056	-0.0030569	0.00281924	-0.00798983	0.0121019
rs17580	A	0.040817	0.0074796	-0.015	0.034	NA	NA	0.0043147	0.0071736	NA	NA	NA	NA	-0.0276659	0.00656824	-0.0165319	0.0278161
rs261342	C	-0.02215	0.0038962	0.039	0.015	0.0022	0.0115	0.0045626	0.003738	NA	NA	NA	NA	0.00189033	0.00339928	0.0142216	0.0147248
rs183130	T	-0.058533	0.0034282	0.014	0.013	0.0102	0.0147	-0.0081654	0.0032903	-0.0012	0.0078	0.0019	0.006	-0.00201174	0.00300113	0.00323476	0.0128343
rs3794695	T	0.056453	0.0041073	0.015	0.015	0.0086	0.0122	0.0079907	0.0039397	0.002	0.0078	-0.0063	0.0065	-0.00112754	0.00358654	0.0132518	0.0153244
rs12933677	C	-0.018421	0.0032394	0.0043	0.012	0.0381	0.0138	0.008598	0.0031081	NA	NA	NA	NA	0.00655904	0.00282975	0.0131334	0.0121012
rs3809797	C	-0.035941	0.0056839	-0.0011	0.021	-0.0031	0.0137	-0.026508	0.0054472	-0.0055	0.0075	0.0031	0.0061	-0.00844948	0.00495234	-0.0161172	0.0213648
rs369648654	T	0.037551	0.0032193	-0.0027	0.012	0.0188	0.014	0.013658	0.0030884	-7.3e-05	0.0034	0.0021	0.0028	0.000871121	0.00280982	-0.00170646	0.0120397
rs1801689	C	0.076461	0.0094613	0.012	0.04	NA	NA	-0.00693	0.0090695	-0.017	0.0214	-0.032	0.0172	0.0311778	0.0082215	-0.0159475	0.0352993
rs77542162	G	0.11339	0.010709	-0.066	0.047	NA	NA	-0.045389	0.010265	NA	NA	NA	NA	-0.0114632	0.00940663	0.0292675	0.0401936
rs56093546	A	-0.032603	0.0040432	0.018	0.016	0.009	0.014	-0.015731	0.0038807	NA	NA	NA	NA	0.00618026	0.00353965	0.013084	0.0151288
rs2908806	A	-0.024469	0.0044857	-0.0041	0.017	-0.0058	0.0182	-0.024417	0.0043016	NA	NA	NA	NA	0.0179974	0.00391475	0.0339219	0.0168034
rs12151108	A	-0.18917	0.0049541	0.033	0.019	0.1477	0.0765	0.00057586	0.0047645	0.021	0.0114	0.016	0.0095	0.00200722	0.00435483	0.00703519	0.0186365
rs2569550	C	0.050667	0.0032739	0.013	0.012	-0.0064	0.0117	0.0075391	0.003142	0.0047	0.007	-0.0045	0.0058	-0.00239168	0.0028608	0.00757562	0.0122389
rs10413278	G	0.020787	0.0032466	0.0003	0.012	-0.0173	0.015	0.0022413	0.0031136	0.0035	0.0078	-0.0071	0.0065	-0.0101325	0.0028368	-0.0146041	0.0120628
rs8107974	T	-0.055347	0.0060571	0.061	0.022	0.0004	0.0195	0.0047566	0.0058184	NA	NA	NA	NA	0.00818399	0.00531088	0.0498658	0.0226866
rs62116988	A	-0.093547	0.0087061	-0.032	0.04	NA	NA	-0.0033033	0.0083509	NA	NA	NA	NA	-0.000924017	0.00761071	-0.0185113	0.0323029
rs1551891	A	-0.2491	0.0056622	-0.01	0.022	-0.0252	0.0155	-0.00025133	0.0054464	0.01	0.0113	-0.0074	0.0094	0.00300887	0.00496405	-0.0472226	0.021329
rs148601586	G	0.20351	0.014204	-0.0025	0.058	NA	NA	0.00051014	0.013614	NA	NA	NA	NA	0.0349831	0.0124811	0.0529339	0.0525363
rs149661872	T	0.22434	0.015758	0	0.065	NA	NA	0.0033161	0.015095	NA	NA	NA	NA	-0.000206471	0.0138555	0.0178596	0.05918
rs146275714	A	0.27685	0.011755	-0.076	0.04	NA	NA	-0.0057871	0.011326	NA	NA	NA	NA	-0.022192	0.0103393	0.0657971	0.043826
rs112422902	A	-0.47443	0.0089841	0.057	0.034	NA	NA	0.017073	0.0086516	NA	NA	NA	NA	-0.00845517	0.00785681	-0.0336312	0.0334971
rs71352241	T	-0.062048	0.0089279	0.0007	0.037	-0.0371	0.0267	-0.015101	0.0085654	NA	NA	NA	NA	-0.00261299	0.00781851	0.0397494	0.0332025
rs184590748	A	-0.087791	0.013786	0.052	0.046	NA	NA	0.026491	0.013281	NA	NA	NA	NA	0.00700985	0.0120846	0.0110388	0.0516884
rs36195416	G	0.029915	0.0034496	NA	NA	-0.0458	0.1048	-0.0028274	0.0033088	-0.0072	0.009	0.0091	0.0075	0.0062556	0.00300711	NA	NA
rs34380569	G	-0.02588	0.0039791	-0.013	0.014	0.0248	0.0173	-0.0080597	0.0038159	-0.01	0.0088	-0.003	0.0073	-0.00481229	0.00347265	-0.00897919	0.0148788
rs12740374	T	-0.14287	0.0038567	0.036	0.014	0.0258	0.0235	0.0060072	0.0037107	0.011	0.0044	0.0087	0.0036	-0.00496922	0.0033674	-0.0124644	0.0145132
rs140584594	G	-0.029077	0.0035966	-0.23	0.51	NA	NA	0.0058566	0.003451	NA	NA	NA	NA	0.00466252	0.00313336	NA	NA
rs17315646	G	-0.022215	0.0032932	0.0032	0.012	0.001	0.0136	-0.0057863	0.003157	NA	NA	NA	NA	-0.00181365	0.00286593	-0.0240192	0.0123747
rs553427	T	0.03934	0.0032193	0.011	0.012	0.004	0.0127	-0.0083898	0.0030877	-0.0019	0.0043	-0.0056	0.0035	0.010946	0.00280145	-0.00664785	0.0120242
rs3935011	C	0.018172	0.0032209	0.0079	0.012	-0.0201	0.0113	-0.0019221	0.0030916	-0.0072	0.0049	-0.0032	0.0041	-0.00230299	0.00280073	0.00352378	0.0120297
rs61775180	T	-0.027351	0.0032659	-0.0084	0.012	-0.0085	0.0129	-0.0028134	0.0031335	-0.0044	0.0066	0.0044	0.0055	-0.00585132	0.00283986	-0.00788097	0.0120932
rs114165349	C	0.108	0.010636	0.066	0.04	NA	NA	-0.0047937	0.010212	NA	NA	NA	NA	0.0280973	0.00926208	-0.0246626	0.0398386
rs11591147	T	-0.34453	0.012172	0.042	0.051	NA	NA	-0.011422	0.011693	0.014	0.0206	0.03	0.0176	0.0104525	0.0106306	0.00127918	0.0456846
rs472495	T	0.040675	0.0033663	-0.0068	0.013	-0.0048	0.0134	0.0001557	0.0032294	-0.0022	0.0069	0.0077	0.0057	0.00557211	0.0029306	0.0203803	0.0125837
rs11206517	G	0.074087	0.0090227	0.021	0.03	0.0357	0.0246	0.0051091	0.0086426	0.0069	0.011	-0.0023	0.0089	0.00538881	0.00781251	0.0117507	0.0342341
rs7534572	G	0.035309	0.0033596	-0.011	0.015	0.0098	0.0163	-0.0021759	0.0032265	NA	NA	NA	NA	-0.00400644	0.00292573	-0.0169063	0.0125572
rs2618567	T	-0.029157	0.0033891	0.012	0.013	0.0132	0.0122	0.0014376	0.0032538	NA	NA	NA	NA	-0.000240825	0.00296391	0.00209419	0.0126529
rs1985737	A	0.019257	0.0032296	0.0016	0.012	NA	NA	0.00051709	0.0030988	NA	NA	NA	NA	0.00126802	0.00282633	-0.01702	0.0121018
rs1883711	C	0.10224	0.0093792	0.02	0.035	NA	NA	0.0051942	0.0090198	NA	NA	NA	NA	-0.0499885	0.00815773	-0.043675	0.0348718
rs6093446	A	0.025663	0.0035482	0.015	0.013	0.0152	0.0119	-0.0041442	0.003403	0.0086	0.0048	-0.0022	0.0039	0.000278807	0.00310002	0.00320486	0.0132661
rs4812975	A	-0.035012	0.0037085	-0.0018	0.014	-0.0147	0.0115	0.0093302	0.0035589	0.0069	0.0067	-0.00077	0.0056	0.00304442	0.00324352	NA	NA
rs73075609	T	0.061296	0.009878	0.034	0.039	NA	NA	-0.0055884	0.0094429	NA	NA	NA	NA	-0.0117118	0.00870207	-0.00399397	0.0371792
rs55938402	A	-0.037073	0.005369	-0.021	0.021	NA	NA	0.00354	0.0051517	-0.016	0.0191	-0.0082	0.0158	0.00106148	0.00467042	-0.0187629	0.0201176
rs17050272	A	-0.026409	0.0032666	0.037	0.012	-0.0104	0.0113	0.016294	0.0031341	-0.005	0.0047	0.0048	0.0038	-0.00173887	0.00284237	-0.00792633	0.0122285
rs6717858	C	-0.025965	0.0032786	-0.065	0.012	-0.0847	0.019	-0.015383	0.0031483	-0.016	0.0037	-0.0044	0.003	0.0149044	0.00285311	-0.0115282	0.0122606
rs62171034	T	-0.018206	0.0033067	0.019	0.012	0.0055	0.0128	4.8243e-05	0.0031726	NA	NA	NA	NA	0.0041442	0.00287717	0.0116749	0.0123922
rs10206674	G	0.033462	0.0049246	0.055	0.021	0.0461	0.019	0.0075151	0.0047266	0.012	0.0086	0.0082	0.0071	-0.00729274	0.00428622	0.0064889	0.0183616
rs952275	G	0.1063	0.0032096	0.0049	0.012	-0.0014	0.025	-0.0060064	0.0030894	-0.0005	0.0036	-0.0045	0.0029	-0.00254053	0.00279701	NA	NA
rs71435595	C	0.058015	0.008394	-0.0006	0.032	NA	NA	-0.014963	0.008059	NA	NA	NA	NA	0.00904248	0.00731048	0.0435192	0.0311061
rs886812	C	-0.01843	0.0032841	0.0003	0.012	-0.0107	0.0119	-0.0018431	0.0031503	NA	NA	NA	NA	0.00561165	0.00285766	NA	NA
rs4665972	C	-0.048169	0.0033075	0.046	0.013	0.0371	0.0123	0.016519	0.0031738	0.03	0.0076	0.05	0.0063	0.0354986	0.00287383	0.0125717	0.0123465
rs4299376	T	-0.057028	0.0034326	-0.012	0.013	0.0693	0.1075	0.016246	0.0032956	-0.0062	0.0044	-0.0055	0.0037	-0.00671346	0.00298857	-0.0151743	0.0128313
rs6709904	G	-0.0451	0.0051261	0.023	0.019	0.031	0.0373	-0.0053436	0.0049188	6.6e-05	0.0071	-0.0074	0.0059	-0.0157709	0.00444945	-0.0408157	0.0190835
rs189671	A	-0.027403	0.0034761	-0.023	0.013	-0.0096	0.0126	-0.0017195	0.0033365	NA	NA	NA	NA	-0.00821863	0.00302159	0.0149773	0.0129783
rs2648351	G	-0.028866	0.0050818	-0.049	0.02	NA	NA	-0.022098	0.004882	-0.021	0.0111	-0.0024	0.0092	-0.000494659	0.00444387	0.022262	0.0189922
rs9841897	C	0.032314	0.0044108	0.035	0.017	0.0194	0.012	0.011226	0.0042329	-0.0013	0.0097	-0.003	0.0081	0.00590406	0.00386116	-0.00311685	0.0165221
rs78946096	G	-0.045191	0.0068738	-0.024	0.029	NA	NA	-0.0066707	0.0065932	NA	NA	NA	NA	0.00833571	0.00599064	-0.0213115	0.0256759
rs11709868	T	-0.022064	0.0035217	0.0001	0.013	-0.0072	0.0274	0.010855	0.0033783	-0.0022	0.0087	-0.0025	0.0072	-0.0019487	0.00307055	-0.00251516	0.0131701
rs7640978	T	-0.035445	0.0056241	0.0087	0.022	0.0231	0.0245	-0.00065959	0.0053955	-0.016	0.0063	-0.0054	0.0053	0.00770033	0.00490968	0.0061411	0.0210432
rs3821838	C	0.03986	0.0071812	0.049	0.028	0.0307	0.0433	-0.017934	0.0068929	0.0038	0.0171	0.0065	0.0142	-0.0243283	0.00626553	-0.0194692	0.0268031
rs13108218	G	-0.030221	0.0033331	-0.01	0.013	-0.0066	0.0114	-0.009227	0.0031993	-0.004	0.0072	-0.0063	0.006	-0.000367304	0.00290476	-0.00709477	0.0124508
rs1471251	T	0.018374	0.0032899	-0.0027	0.012	0.0129	0.012	0.0024252	0.0031566	NA	NA	NA	NA	-0.00585544	0.00287131	0.0168473	0.0123316
rs7734476	A	0.023676	0.0032219	-0.032	0.012	-0.0377	0.0118	-0.0050502	0.0030926	-0.0064	0.0043	-0.0042	0.0035	-0.00243745	0.00281304	0.00430525	0.0120698
rs272838	T	-0.028364	0.0043625	0.0022	0.016	0.0028	0.0172	-0.017127	0.0041884	0.0012	0.0106	-0.0051	0.0088	-0.00342186	0.00379941	0.0152137	0.0162756
rs4704727	G	0.037741	0.0033911	-0.0032	0.013	0.0067	0.0173	0.025205	0.0032557	-0.0011	0.0038	0.0013	0.0031	-0.00422598	0.00295838	-0.0117803	0.0126891
rs138373837	T	-0.058537	0.010448	0.089	0.043	NA	NA	0.010472	0.010026	NA	NA	NA	NA	0.0108951	0.00911652	0.0463109	0.0395111
rs143455776	C	-0.063493	0.0089826	0.046	0.036	NA	NA	-0.0004467	0.0086126	NA	NA	NA	NA	0.00474296	0.00785712	-0.0152192	0.0338784
rs9686661	T	0.033681	0.0040478	0.082	0.015	0.0501	0.018	0.018496	0.0038847	0.0083	0.0048	0.004	0.004	-0.026271	0.00350507	-0.00917597	0.0150245
rs12916	C	0.061845	0.0032778	-0.041	0.014	-0.0267	0.011	-0.012991	0.003147	-0.0039	0.0037	9.7e-05	0.003	-0.00546177	0.00285996	-0.00945052	0.012251
rs17185536	T	-0.022056	0.0037442	0.0041	0.014	0.158	0.0475	-0.0042694	0.0035911	0.0026	0.0053	-0.0029	0.0045	0.0170978	0.00326806	-0.00686753	0.0139991
rs7766106	T	0.023328	0.0032149	-0.001	0.012	-0.0014	0.0111	-0.014662	0.0030819	0.012	0.0036	-0.00051	0.0029	-0.00189266	0.00280224	-0.0202241	0.0120188
rs540973884	G	-0.024015	0.003317	-0.049	0.012	-0.0213	0.0134	-0.017209	0.0031831	-0.022	0.0069	-0.0019	0.0057	0.00350838	0.00289132	0.0157687	0.0124243
rs12208357	T	0.075151	0.0063046	0.0035	0.024	NA	NA	-0.0037462	0.0060395	0.00066	0.0148	-0.019	0.0119	-0.00812489	0.00549788	0.0378544	0.0236098
rs117733303	G	0.11642	0.011878	0.051	0.048	0.0133	0.0186	0.029976	0.011356	-0.0071	0.0153	0.01	0.0128	-0.00450025	0.0103943	0.0847639	0.0442055
rs10455872	G	0.10607	0.005886	0.015	0.025	NA	NA	0.01855	0.0056502	0.0086	0.0124	0.012	0.0099	0.000916465	0.00517362	0.0120076	0.0220291
rs2235215	C	-0.029763	0.0035085	-0.0092	0.013	-0.0231	0.0137	-0.0051316	0.0033635	0.0015	0.0076	-0.0039	0.0059	-0.00245791	0.00305511	0.0243706	0.0133842
rs1800562	A	-0.049731	0.0059626	0.014	0.025	NA	NA	-0.12904	0.0057112	-0.0015	0.0094	0.0094	0.0079	-0.00393824	0.00522355	0.00149888	0.0223256
rs1061537	A	0.018424	0.0032177	0.0093	0.012	-0.0039	0.0123	0.0093994	0.0030871	NA	NA	NA	NA	0.00105083	0.00280702	-0.00697225	0.0120305
rs68027833	A	0.046721	0.004393	NA	NA	-0.0053	0.0191	-0.012098	0.0042166	NA	NA	NA	NA	0.0281057	0.00382844	0.0316246	0.0163779
rs3800406	G	-0.029471	0.0052924	0.0077	0.019	0.0778	0.0381	-0.0025846	0.0050803	0.0091	0.0062	-0.00042	0.0052	0.0215181	0.00462191	-0.0249927	0.0198517
rs4711750	A	0.01969	0.0032153	0.031	0.012	NA	NA	0.02711	0.0030833	NA	NA	NA	NA	-0.0116113	0.00280281	0.0070054	0.0120256
rs199997720	C	-0.021092	0.0035994	0.018	0.013	-0.0062	0.0132	0.007449	0.0034507	-0.0053	0.0075	0.004	0.0063	0.00316282	0.00313127	-0.00859886	0.0134613
rs13241165	T	-0.021958	0.0032119	-0.066	0.012	NA	NA	-0.017293	0.0030802	NA	NA	NA	NA	0.00289484	0.00279285	-0.00629779	0.0120225
rs2282889	G	0.019508	0.0032908	-0.0046	0.012	0.0235	0.0125	-0.0053121	0.0031549	-0.0031	0.0045	0.0039	0.0036	0.00191311	0.00286267	-0.014928	0.0123277
rs73066466	C	0.039925	0.0038015	0.0046	0.015	0.0106	0.0132	0.0019498	0.0036465	-0.012	0.0098	-0.023	0.0082	0.00419624	0.00331072	-0.00815113	0.014189
rs17725246	C	0.037331	0.004147	-0.024	0.016	-0.0077	0.0115	-0.019977	0.0039773	0.005	0.0048	-0.0091	0.0038	0.00566397	0.00360588	-0.00770057	0.0155147
rs13247874	T	-0.025345	0.0040201	-0.0017	0.015	0.0199	0.0184	0.013785	0.0038582	-0.00083	0.0112	-0.0011	0.0081	0.038589	0.00351029	0.0353864	0.0150193
rs2721937	T	-0.030067	0.0041071	-0.0093	0.016	-0.0146	0.0118	-0.018175	0.0039416	-0.0067	0.0053	-0.0063	0.0044	-0.0119044	0.00359407	-0.000480115	0.0153705
rs28601761	G	-0.070949	0.0032871	-0.018	0.012	NA	NA	0.016282	0.0031577	NA	NA	NA	NA	0.0123746	0.00286985	NA	NA
rs55831924	T	0.020987	0.0033564	-0.029	0.015	-0.0206	0.0178	-0.002231	0.0032208	-0.0019	0.0083	0.0013	0.0069	0.00346871	0.00293145	0.0204691	0.0125389
rs15285	T	-0.033033	0.0035602	-0.026	0.013	-0.0122	0.0139	0.005055	0.003417	-0.0051	0.0049	-0.0065	0.0039	0.00549269	0.00311022	-0.00407931	0.0133253
rs28615248	C	0.028061	0.004046	0.0029	0.015	0.0144	0.0135	0.010723	0.0038799	0.0057	0.0086	-0.0049	0.0071	0.00552747	0.00353607	-0.0224921	0.0152133
rs4738684	G	-0.035733	0.0034072	0.0004	0.014	0.0163	0.0145	0.0076098	0.0032686	-0.0011	0.0036	0.0088	0.003	-0.0163452	0.00297532	0.00790617	0.0127254
rs115478735	T	0.047708	0.0041627	0.057	0.015	0.0969	0.0469	0.047656	0.0039951	NA	NA	NA	NA	-0.00583784	0.00362263	-0.0482684	0.0155063
a. ApoB, apolipoprotein B; EAS, East Asian; EUR, European; OR, odds ratio; SE, standard error; T2DM, type 2 diabetes.
b. Estimates are expressed in standard deviation for apolipoprotein B, HbA1c and testosterone, in pmol/L (natural log transformed) for fasting insulin, in mmol/L for fasting glucose, and in log odds ratio for type 2 diabetes and estradiol (above and below the limit of detection).

## Sheet: S11
Additional file 2: Table S11. Genetic variants for apolipoprotein B and their associations with type 2 diabetes, glycemic traits and sex hormones in men.
SNP	Effect allele	ApoB		T2DM (EUR)		T2DM (EAS)		HbA1c		Fasting insulin		Fasting glucose		Testosterone		Estradiol
		Beta	SE	logOR	SE	logOR	SE	Beta	SE	Beta	SE	Beta	SE	Beta	SE	logOR	SE
rs2068888	A	-0.025961	0.0035375	0.0001	0.011	0.0177	0.0131	-0.01124	0.0034604	0.0017	0.0037	-0.0012	0.0031	-0.0103016	0.00305883	0.00451977	0.0129026
rs115739682	A	-0.025563	0.0045015	0.0007	0.014	0.0142	0.0222	0.0014734	0.0044047	NA	NA	NA	NA	0.00115147	0.00388889	0.0136662	0.016374
rs964184	C	-0.061599	0.0052115	-0.016	0.016	0.004	0.0135	0.022625	0.0050884	NA	NA	NA	NA	-0.0134118	0.00448669	0.062499	0.0193058
rs4307732	A	0.063906	0.0057473	-0.022	0.018	-0.0179	0.012	-0.0042867	0.0056264	0.004	0.0079	-0.0033	0.0067	0.00452968	0.00496033	-0.00237181	0.0210173
rs58270597	T	-0.042223	0.0075843	-0.011	0.023	-0.0078	0.0115	0.0033853	0.0074093	0.0063	0.011	0.012	0.0091	0.00102661	0.00653526	NA	NA
rs174583	T	-0.040467	0.0036786	-0.041	0.012	-0.0213	0.0154	-0.025315	0.0035955	0.00069	0.0041	-0.02	0.0034	-0.00199556	0.00318007	-0.0413544	0.0135283
rs3184504	C	0.022966	0.003528	-0.0042	0.011	-0.1703	0.1583	0.029331	0.0034484	-0.0028	0.0038	0.0027	0.0031	-0.0104483	0.00304517	NA	NA
rs7974833	C	-0.024997	0.0041538	-0.01	0.013	-0.0017	0.0189	-0.016011	0.0040645	0.005	0.0093	-0.011	0.0078	-0.00171695	0.00358944	0.0185666	0.015073
rs6602911	T	0.02163	0.0036743	-0.01	0.012	0.0086	0.0121	0.031215	0.0035955	0.00052	0.0052	-0.0043	0.0042	0.00707186	0.00318479	-0.0129353	0.0134361
rs11571836	G	-0.033982	0.0042827	-0.0053	0.014	0.0218	0.0117	-0.0041247	0.0041921	0.0027	0.0058	-0.0047	0.005	-0.00248284	0.003712	-0.0145219	0.0157163
rs10468017	T	0.02963	0.0038521	-0.05	0.012	-0.0214	0.0143	-0.0063523	0.0037664	-0.01	0.0043	-0.0093	0.0036	-0.00598079	0.00333767	-0.0113825	0.0140978
rs473224	G	-0.028666	0.005043	-0.028	0.018	-0.0092	0.0281	0.0013129	0.0049334	-0.007	0.0069	0.0068	0.0057	0.00392293	0.00436421	0.0265113	0.0186046
rs2472298	A	0.023051	0.0039218	0.0065	0.012	-0.0055	0.012	0.0043889	0.0038387	0.0011	0.007	-0.0046	0.0059	-0.00301287	0.00339201	-0.0266711	0.0142771
rs247617	A	-0.038498	0.0037597	0	0.012	0.0028	0.015	-0.0047097	0.0036794	0.0024	0.0056	0.0049	0.0045	-0.00294046	0.00325523	0.0241559	0.0136935
rs2335708	G	0.025395	0.0039116	0.0014	0.012	0.0165	0.0156	-0.0052712	0.0038272	0.004	0.0069	0.013	0.0058	0.0020554	0.00338147	0.00224747	0.0134723
rs34042070	G	0.045228	0.0045447	0.032	0.014	-0.0047	0.0124	-0.0048939	0.0044459	NA	NA	NA	NA	-0.00734488	0.00392598	-0.00624747	0.0166114
rs11149612	T	-0.0237	0.0035516	0.035	0.011	0.0348	0.0144	0.011115	0.0034755	NA	NA	NA	NA	-0.00280332	0.00307194	0.0102374	0.0129614
rs241777	T	-0.02006	0.0035391	-0.013	0.011	0.0112	0.0134	0.00093836	0.0034618	-0.0023	0.0048	-0.00074	0.0039	-0.00100195	0.00305995	-0.0473935	0.0129219
rs3110609	C	-0.020919	0.0037278	0.0043	0.012	-0.0074	0.0133	0.0015523	0.0036467	-0.0065	0.0051	-0.0045	0.0042	0.00217258	0.00322186	-0.00846372	0.0136115
rs149394327	C	0.063424	0.010366	0.064	0.038	NA	NA	0.028481	0.010146	NA	NA	NA	NA	0.0277011	0.00897027	0.0776738	0.0367641
rs77542162	G	0.12062	0.011772	-0.0023	0.044	NA	NA	-0.051892	0.011535	NA	NA	NA	NA	-0.0418098	0.0102108	0.118663	0.0411886
rs72631343	G	-0.036713	0.0052812	0.031	0.016	NA	NA	0.0025383	0.0051623	NA	NA	NA	NA	0.0123104	0.00455538	-0.0180784	0.0193905
rs55714927	T	-0.036547	0.0044662	0.015	0.015	-0.0117	0.0144	-0.0071009	0.0043682	NA	NA	NA	NA	-0.00507659	0.00386818	0.0695914	0.0160245
rs6511720	T	-0.15919	0.0054222	0.014	0.018	0.1091	0.091	-0.00084895	0.0053207	-0.0016	0.0064	-0.0029	0.0053	0.000481845	0.00471192	0.0229057	0.0197087
rs2738447	C	0.039156	0.0035869	-0.0058	0.011	0.0006	0.012	0.0025046	0.0035098	0.0039	0.0077	0.0051	0.0065	0.0029759	0.00311086	0.0141628	0.0131093
rs58542926	T	-0.1431	0.0066638	0.11	0.021	0.0513	0.0223	0.037007	0.0065435	0.017	0.0124	0.028	0.0101	-0.00266825	0.00578249	0.0311982	0.024164
rs111780744	T	0.082827	0.013102	0.0099	0.046	NA	NA	-0.0002813	0.012821	NA	NA	NA	NA	-0.00296761	0.0114003	0.0497706	0.0470248
rs62117160	A	-0.39242	0.0084193	-0.024	0.03	NA	NA	-0.0050424	0.0082262	NA	NA	NA	NA	0.00057953	0.00731833	-0.0500404	0.0313039
rs147711004	A	0.17446	0.0095038	-0.11	0.03	NA	NA	-0.010347	0.0093143	NA	NA	NA	NA	-0.0168477	0.00830105	-0.0461036	0.0353934
rs148601586	G	0.17419	0.015608	0.0047	0.056	NA	NA	-0.028202	0.015252	NA	NA	NA	NA	0.0190649	0.0135499	-0.0165848	0.0570575
rs7254892	A	-0.53982	0.010173	-0.026	0.033	-0.0426	0.0263	0.010593	0.0099531	0.021	0.0124	0.019	0.0104	-0.00832186	0.0087263	0.0367947	0.0364145
rs118170342	C	0.15501	0.0089611	-0.081	0.03	NA	NA	-0.011342	0.0087913	NA	NA	NA	NA	0.00750081	0.00782362	-0.0138657	0.0329661
rs35081008	T	-0.029636	0.0049991	0.033	0.015	NA	NA	-0.0085833	0.0048872	0.0034	0.0139	0.001	0.0117	-0.00374879	0.00431723	0.0343724	0.0180533
rs4364908	A	-0.038047	0.0066762	0.063	0.022	0.0171	0.0769	-0.0029228	0.0065204	0.027	0.0166	0.0068	0.014	0.000229787	0.00574765	0.00409162	0.0242252
rs542049	C	-0.025311	0.0037735	0.024	0.012	0.0006	0.0222	-0.0032479	0.003689	-0.0081	0.0071	-0.0051	0.006	-0.00449757	0.00325922	-0.00365969	0.0137845
rs7528419	G	-0.17471	0.0042029	0.033	0.013	0.0585	0.0236	-0.00065099	0.0041287	0.0011	0.005	-0.00099	0.0041	0.00546055	0.00365304	-0.000362066	0.0154249
rs140584594	G	-0.030143	0.0039457	0.35	0.34	NA	NA	0.0039571	0.0038562	NA	NA	NA	NA	0.0122258	0.00340609	NA	NA
rs11122456	G	-0.021134	0.0036271	-0.0035	0.011	0.0036	0.0132	0.009494	0.0035468	-0.0091	0.0068	-0.0064	0.0054	0.000664034	0.00313178	0.00348507	0.0132229
rs486142	A	0.033159	0.0035355	-0.0014	0.011	-0.0318	0.013	0.00019573	0.0034615	0.0046	0.0077	-0.0018	0.0065	0.00149367	0.00305521	-0.00190818	0.0129114
rs61775180	T	-0.028298	0.0035774	-0.0096	0.011	-0.0342	0.0138	0.0074663	0.0034977	-0.015	0.0069	-0.0049	0.0057	-4.16916e-05	0.00308724	0.0140212	0.0129357
rs75460349	C	0.075797	0.011817	0.073	0.04	NA	NA	-0.019972	0.011606	NA	NA	NA	NA	0.00465292	0.0102324	-0.0618424	0.044573
rs11591147	T	-0.34825	0.013292	0.052	0.046	NA	NA	-0.033412	0.013058	0.0083	0.0195	0.021	0.0165	0.00353179	0.0115383	0.105125	0.0467196
rs472495	T	0.040865	0.0037008	-0.0053	0.012	-0.006	0.0141	-0.00053972	0.0036191	0.011	0.007	0.0032	0.0059	0.00597014	0.00319493	-0.00878133	0.0134999
rs11206517	G	0.064247	0.0099461	0.042	0.028	0.0288	0.0258	-0.0071808	0.0097394	0.012	0.0119	0.0099	0.0098	0.00370651	0.00855518	-0.0187079	0.0368884
rs7534572	G	0.026743	0.0036768	0.011	0.014	-0.0117	0.016	-0.00013	0.0035986	NA	NA	NA	NA	-0.00594938	0.00317769	-0.0237458	0.0133778
rs2618566	T	-0.030098	0.0037216	0.017	0.012	0.0109	0.0128	0.0023824	0.0036386	NA	NA	NA	NA	-0.00110576	0.00322034	0.00541966	0.0136014
rs224424	G	-0.027101	0.004329	0.014	0.014	0.0066	0.0144	-0.0023703	0.0042373	-0.0043	0.0063	-0.0066	0.0054	0.0076263	0.00374467	0.0199203	0.0157584
rs74698119	T	0.098423	0.013958	-0.031	0.046	NA	NA	0.0048017	0.013658	NA	NA	NA	NA	0.00247765	0.0120786	-0.0174789	0.0512122
rs6073958	C	0.043154	0.0044138	-0.019	0.014	-0.0074	0.0179	-0.01755	0.0043177	-0.015	0.0084	-0.0085	0.007	0.00187125	0.00381567	-0.00657859	0.0161342
rs68175423	T	0.04978	0.0085109	0.036	0.025	NA	NA	0.0067707	0.0083296	0.026	0.0149	0.01	0.0126	0.011441	0.00738704	0.0357725	0.0307214
rs35909862	A	0.019507	0.0035562	0.025	0.011	-0.0012	0.0115	0.012066	0.0034772	0.0078	0.0071	0.009	0.006	0.00165452	0.00307957	0.00167741	0.0129774
rs140074556	A	-0.038215	0.0064806	0.025	0.021	NA	NA	0.013173	0.0063379	0.022	0.0167	0.011	0.014	0.00367819	0.00561107	0.0209882	0.0236272
rs17050272	A	-0.024733	0.0035793	0.0076	0.011	0.0018	0.0116	0.005201	0.0035004	-0.00049	0.0052	-0.0043	0.0042	-0.00158469	0.0030884	0.00350385	0.0130452
rs4148784	C	-0.020005	0.0036241	0.019	0.011	0.0074	0.0132	0.0075543	0.0035434	NA	NA	NA	NA	0.00330023	0.0031297	0.0205967	0.013255
rs140798831	C	-0.039804	0.0037098	0.011	0.012	0.0192	0.0221	0.00063112	0.0036308	0.0021	0.0093	0.0088	0.0078	-0.000722556	0.00320219	-0.00642929	0.013515
rs562338	G	0.1429	0.0045838	-0.0069	0.015	0.0784	0.1102	-0.0097746	0.0044994	0.0076	0.0063	0.0069	0.0052	0.00417765	0.00396004	NA	NA
rs75331444	A	-0.076357	0.0071551	-0.038	0.023	0.0264	0.0545	-0.0058596	0.0070038	0.0021	0.0138	0.0055	0.0116	0.00555417	0.00615756	0.0679203	0.0254976
rs35206901	G	-0.032095	0.0045598	0.0077	0.014	0.0212	0.0175	0.0030641	0.0044595	0.0039	0.0087	0.0073	0.0073	0.00160686	0.00393402	0.0291995	0.0165468
rs3773775	C	-0.035075	0.0062173	-0.015	0.02	0.0261	0.0299	-0.0034864	0.0060917	-0.0084	0.0099	-0.0064	0.0083	0.00400547	0.00537918	0.0523932	0.0222625
rs34707604	C	0.036188	0.00423	0.0054	0.014	NA	NA	0.00053256	0.0041363	NA	NA	NA	NA	0.00579479	0.00366103	NA	NA
rs1458038	T	-0.023485	0.003885	-0.0092	0.012	-0.0066	0.0117	-0.0074902	0.0038031	0.0045	0.0041	0.0019	0.0034	0.00169951	0.00336069	-0.00799991	0.0141912
rs2705619	A	0.023546	0.0038649	-0.0047	0.012	-0.0017	0.012	-0.0033767	0.00378	-0.00078	0.007	0.0036	0.0059	0.00205505	0.00333754	-0.0171029	0.0140832
rs7734476	A	0.021314	0.0035391	0.0013	0.011	-0.0023	0.0122	-0.00039944	0.0034617	0.00013	0.0048	0.0011	0.0039	-0.000509489	0.0030623	-0.0105046	0.0129166
rs12657266	T	0.02964	0.003658	-0.017	0.012	-0.0177	0.0138	0.011305	0.0035782	-0.016	0.007	-0.015	0.0055	-0.00132243	0.00316319	0.00415462	0.0133486
rs116734477	T	-0.072102	0.0088456	0.12	0.029	NA	NA	0.011967	0.0086324	0.01	0.0112	0.009	0.0095	-0.00127823	0.0076574	-0.0134125	0.0324887
rs12916	C	0.046362	0.0035907	-0.024	0.013	-0.0392	0.0114	-0.010563	0.0035138	-0.0087	0.0039	-0.00039	0.0032	0.00887074	0.00310804	-0.00118971	0.0131055
rs12208357	T	0.04943	0.0069589	-0.029	0.022	NA	NA	-0.0056329	0.0068106	0.004	0.0133	-0.012	0.0109	0.0043975	0.00601378	-0.0573569	0.0259496
rs118039278	A	0.058882	0.0065012	0.025	0.023	NA	NA	0.016717	0.0063571	0.0027	0.0254	0.019	0.0214	-0.00824533	0.00564875	0.0332317	0.0234453
rs80215559	C	-0.054589	0.0065946	0.044	0.025	NA	NA	-0.11928	0.0064447	0.022	0.0309	0.029	0.026	-0.0150727	0.00571448	-0.0287462	0.0243417
rs28507026	G	0.036035	0.0048371	NA	NA	-0.0043	0.0195	0.0056732	0.004731	NA	NA	NA	NA	0.0103751	0.00418269	-0.0159455	0.0177357
rs9462860	C	-0.021627	0.0035389	-0.019	0.011	NA	NA	-0.0031747	0.0034637	NA	NA	NA	NA	0.00361724	0.00305777	0.0141212	0.0129156
rs12669528	G	0.022828	0.0038499	-0.0067	0.012	0.0126	0.0119	-0.00032725	0.0037641	NA	NA	NA	NA	-0.00597479	0.00332794	-0.0218684	0.0141022
rs10260606	C	0.02565	0.0045476	-0.023	0.014	-0.0045	0.0119	-0.011982	0.0044523	NA	NA	NA	NA	-0.00489893	0.0039308	-0.0107516	0.0166519
rs28601761	G	-0.07382	0.0036098	0.015	0.011	NA	NA	0.030796	0.0035339	NA	NA	NA	NA	-0.00446973	0.00312151	NA	NA
rs13702	C	-0.033069	0.0038993	-0.033	0.012	-0.0343	0.0144	0.00099537	0.0038177	-0.0038	0.0043	-0.00071	0.0035	0.00092934	0.0033679	0.0369007	0.0141494
rs7012637	A	0.026974	0.0035474	0.0041	0.012	0.0022	0.0214	0.010628	0.0034697	-0.013	0.0075	-0.025	0.0064	-0.00268802	0.0030707	0.0147113	0.0129534
rs2519093	T	0.03759	0.0045424	0.065	0.015	0.0455	0.0134	0.058722	0.0044405	-0.012	0.0082	0.016	0.0066	-0.0112575	0.00392197	-0.123244	0.0171296
rs12552167	T	-0.022507	0.0038904	-0.024	0.013	-0.0903	0.0241	-0.017752	0.0038044	0.0061	0.0095	-0.013	0.008	-0.0034931	0.00336438	0.00793841	0.0141867
rs10116277	T	-0.023089	0.0035254	0.041	0.011	-0.0145	0.0122	0.0059636	0.0034476	-0.0045	0.0037	0.0063	0.0031	0.00612015	0.0030435	-0.0176254	0.0128871
a. ApoB, apolipoprotein B; EAS, East Asian; EUR, European; OR, odds ratio; SE, standard error; T2DM, type 2 diabetes.
b. A genetic variant located on GCKR (rs780094) was excluded.
c. Estimates are expressed in standard deviation for apolipoprotein B, HbA1c and testosterone, in pmol/L (natural log transformed) for fasting insulin, in mmol/L for fasting glucose, and in log odds ratio for type 2 diabetes and estradiol (above and below the limit of detection).

## Sheet: S12
Additional file 2: Table S12. Genetic variants for triglycerides and their associations with type 2 diabetes, glycemic traits and sex hormones in women.
SNP	Effect allele	TG		T2DM (EUR)		T2DM (EAS)		HbA1c		Fasting insulin		Fasting glucose		Testosterone		Estradiol
		Beta	SE	logOR	SE	logOR	SE	Beta	SE	Beta	SE	Beta	SE	Beta	SE	logOR	SE
rs12415159	G	0.0273	0.0045475	0.012	0.017	0.0084	0.0124	0.0056483	0.0043983	0.00058	0.0083	-0.005	0.0069	0.000513692	0.00398698	-0.00554334	0.0171438
rs7896783	A	-0.0385	0.0031941	-0.043	0.012	0.0081	0.0113	-0.01597	0.003087	-0.0084	0.0043	-0.0091	0.0035	0.0266346	0.00280738	0.0179676	0.0120557
rs2068888	A	-0.029817	0.0032021	-0.011	0.012	-0.0285	0.0131	-0.022518	0.0030958	0.01	0.0035	-0.0032	0.0029	0.0109716	0.00281274	0.00450982	0.0120593
rs7091593	T	0.036048	0.0050413	-0.0002	0.019	-0.0306	0.0185	0.0038653	0.0048734	NA	NA	NA	NA	-0.00033869	0.00443055	-0.00437255	0.0190261
rs12280893	A	0.073722	0.010294	0.028	0.041	NA	NA	-0.0054676	0.0099456	0.00039	0.0179	0.016	0.0149	-0.0080593	0.0090384	0.026749	0.0386644
rs141414463	T	0.20835	0.010668	-0.015	0.039	NA	NA	-0.019724	0.010311	NA	NA	NA	NA	0.00346007	0.00934573	0.00415137	0.0398629
rs1974718	A	-0.25176	0.0063374	-0.031	0.023	-0.0111	0.0132	-0.00063052	0.006147	-0.0096	0.0101	-0.0097	0.0084	0.011029	0.00558896	-0.0122151	0.0239753
rs61905108	A	0.2051	0.0075745	0.028	0.029	NA	NA	0.001021	0.0073315	-0.021	0.0173	-0.029	0.0132	-0.0189075	0.0066723	0.00357361	0.0285515
rs6486121	T	0.023413	0.0033219	0.0023	0.013	-0.0211	0.0162	0.00096598	0.0032098	-0.0043	0.0035	0.00098	0.0029	0.00241068	0.00291979	-0.00127918	0.0125025
rs76613195	A	-0.035905	0.0045765	-0.0063	0.017	0.0049	0.0163	0.0067382	0.0044253	-0.0054	0.0087	-0.00019	0.0073	0.00595852	0.00402568	-0.01283	0.0172419
rs113211479	A	0.021416	0.0032477	0.042	0.012	0.001	0.0131	0.0060243	0.0031394	-0.0034	0.0069	0.0013	0.0058	-0.0051129	0.00285383	0.00520642	0.0122337
rs174574	C	-0.050761	0.003344	0.032	0.013	0.0109	0.0159	0.018888	0.0032308	-0.0076	0.004	0.018	0.0033	0.00269474	0.00293759	0.0127104	0.0126093
rs12294913	G	0.059982	0.0076117	NA	NA	NA	NA	0.044365	0.007349	NA	NA	NA	NA	0.00446397	0.00670545	NA	NA
rs10750766	A	0.022796	0.0035211	0.033	0.013	0.04	0.0124	0.014419	0.0034038	0.01	0.0066	0.011	0.0055	0.00876204	0.00309789	NA	NA
rs4964502	C	0.032333	0.0056445	0.013	0.022	0.1564	0.1106	0.0072424	0.0054534	NA	NA	NA	NA	-0.0151872	0.00497364	-0.0102968	0.0212035
rs11043307	T	0.027569	0.0040637	0.0061	0.016	0.0027	0.0117	-0.0097405	0.0039226	0.0024	0.0053	0.0066	0.0044	-0.00908314	0.0035742	-0.0071354	0.0152887
rs940904	A	0.021945	0.0036374	0.056	0.014	0.0268	0.0151	0.00027251	0.0035134	0.012	0.004	0.0027	0.0033	-0.0160188	0.00319734	-0.0205866	0.0137088
rs2130382	G	-0.035316	0.0034487	-0.043	0.013	-0.0264	0.0185	-0.0091863	0.0033312	NA	NA	NA	NA	-0.00119269	0.00303297	0.0227297	0.0129733
rs863750	T	0.038661	0.0032657	0.042	0.012	0.034	0.0111	0.0083048	0.0031572	0.0069	0.0035	-0.00038	0.0029	-0.0110493	0.00287342	0.00548502	0.0123271
rs11045171	G	-0.031583	0.0040243	-0.033	0.015	-0.0161	0.0143	-0.0095373	0.0038887	-0.0066	0.011	0.0073	0.0112	0.00874175	0.00354328	0.0200967	0.0151475
rs76895963	G	-0.089265	0.012238	-0.42	0.056	NA	NA	-0.16027	0.011843	NA	NA	NA	NA	-0.0140859	0.010816	0.0424846	0.0465031
rs73108788	T	0.025301	0.0041347	0.011	0.016	NA	NA	0.0039109	0.0039973	NA	NA	NA	NA	-0.00655628	0.00364379	-0.00567708	0.015559
rs1131017	G	0.017751	0.0032204	0.0099	0.012	NA	NA	0.0054688	0.0031098	NA	NA	NA	NA	0.0148215	0.00283383	-0.0203221	0.0121151
rs68147365	A	-0.024781	0.0037115	-0.011	0.014	-0.0363	0.0209	-0.019021	0.0035847	0.001	0.0093	-0.023	0.0077	-0.010074	0.00326883	0.0164342	0.0139692
rs12322604	G	0.023527	0.0042421	0.038	0.016	-0.0186	0.0475	0.0061608	0.0040937	-0.0017	0.0065	0.0021	0.0052	0.00976131	0.00373412	-0.00425906	0.0159654
rs1585705	A	-0.02364	0.0034665	-0.019	0.013	-0.0194	0.0135	-0.0094626	0.0033494	-0.03	0.0077	-0.014	0.0064	-0.00089186	0.00304354	0.0238768	0.0130384
rs7140110	C	0.026223	0.0034908	-0.0001	0.014	0.0162	0.0141	0.042969	0.0033726	-0.01	0.0043	0.0041	0.0034	0.00529212	0.003071	-0.000175015	0.0131933
rs11839342	G	-0.019368	0.0033031	-0.023	0.013	-0.0177	0.0116	-0.0041737	0.0031911	-0.0063	0.0074	0.0051	0.0062	0.00227325	0.00290612	-0.0113704	0.0124083
rs9537983	A	-0.024543	0.0041903	-0.016	0.016	NA	NA	-0.0024173	0.0040476	NA	NA	NA	NA	0.00437482	0.00369267	0.0214385	0.0158026
rs4586287	C	0.020543	0.003427	0.031	0.015	0.0051	0.0157	0.0020889	0.003313	NA	NA	NA	NA	-0.00460973	0.00301707	-0.000789688	0.0128977
rs1037116	T	0.022854	0.003925	0.023	0.015	-0.0111	0.0113	-0.0026325	0.0037886	0.0063	0.0079	0.0092	0.0066	0.0050582	0.00345222	-0.0158459	0.0147523
rs147233090	T	0.16484	0.010437	-0.049	0.039	NA	NA	-0.010082	0.01009	NA	NA	NA	NA	-0.00121746	0.00908414	-0.0478875	0.0392208
rs1532085	G	-0.035682	0.0032755	0.0023	0.012	0.0278	0.0111	0.003295	0.0031649	0.0027	0.0037	0.0098	0.0031	0.00542115	0.00288367	-0.00443017	0.0123557
rs588136	T	-0.052788	0.0039081	0.033	0.015	-0.0056	0.0115	0.0065035	0.0037772	0.0086	0.0043	0.0024	0.0035	0.0024821	0.00343706	0.0142216	0.0147248
rs4122352	A	-0.030796	0.0034979	-0.032	0.013	-0.0186	0.1409	-0.0012018	0.0033814	-0.015	0.0108	-0.0074	0.009	0.00170133	0.00308051	-0.0110771	0.0131904
rs34898535	T	-0.021799	0.0032943	-0.014	0.013	0.0344	0.0191	-0.015107	0.0031825	-0.00029	0.0068	0.0034	0.0056	-0.00766206	0.00289576	0.00273625	0.0123684
rs821840	G	-0.032769	0.0034051	0.016	0.013	0.0067	0.0152	-0.0081137	0.0032895	0.00053	0.0075	0.0018	0.0062	-0.00186778	0.00300056	0.00299551	0.0128309
rs8049676	G	-0.021087	0.0032942	-0.031	0.012	-0.0005	0.0126	-0.0050638	0.0031821	-0.0015	0.0068	-0.0036	0.0057	0.00245206	0.00290229	0.0188098	0.0123401
rs34682685	A	0.039864	0.0052275	0.019	0.02	NA	NA	0.0048414	0.0050551	0.0056	0.014	-0.00012	0.0101	0.00244198	0.00461368	0.00942544	0.019657
rs2925979	C	-0.051823	0.0034739	-0.094	0.013	-0.0711	0.0114	-0.018576	0.0033597	0.00026	0.0037	-0.0033	0.0031	0.0192058	0.00306291	0.0168512	0.013076
rs7199293	A	0.025068	0.0032178	0.038	0.012	0.0309	0.0132	0.009323	0.0031093	0.0017	0.0044	-0.00089	0.0037	-0.0349434	0.00283114	0.000454103	0.0120967
rs8078513	A	0.05905	0.0069781	0.028	0.026	-0.0237	0.1625	0.012459	0.0067467	-0.0031	0.0134	-0.0045	0.011	-0.0139443	0.00615258	-0.0307046	0.0264702
rs76189032	T	0.036186	0.0058717	0.038	0.024	NA	NA	0.018471	0.0056811	NA	NA	NA	NA	-0.000747755	0.00516559	0.015194	0.0220771
rs72836561	T	0.13638	0.0090537	0.044	0.036	NA	NA	0.010489	0.0087428	NA	NA	NA	NA	-0.0127672	0.00800099	0.019783	0.0340252
rs116878033	T	0.049808	0.0084856	0.02	0.035	-0.3422	0.2288	0.0098036	0.0081925	NA	NA	NA	NA	-0.00642747	0.00746385	0.0243609	0.0318935
rs112162280	T	-0.01987	0.003523	0.0031	0.013	-0.0475	0.0162	-0.011413	0.0034047	NA	NA	NA	NA	0.00445775	0.00309964	0.0141297	0.0132721
rs75679663	A	-0.10198	0.017785	-0.054	0.07	NA	NA	-0.04077	0.017134	NA	NA	NA	NA	-0.0107861	0.0155603	NA	NA
rs62084237	A	0.026601	0.0041832	0.046	0.015	0.0389	0.0123	0.017535	0.0040387	0.00059	0.0053	-0.0029	0.0046	-0.00209659	0.00368114	-0.0222027	0.0157744
rs144858846	A	0.034147	0.0059513	0.035	0.023	NA	NA	0.0075585	0.0057521	0.017	0.0085	0.00095	0.0067	-0.0123042	0.00523877	-0.039216	0.0224279
rs12964689	G	-0.018849	0.00319	-0.026	0.012	0.0108	0.0115	-0.004018	0.0030826	-0.014	0.0044	-0.0013	0.0035	0.00141887	0.00280539	0.0030952	0.0120331
rs58542926	T	-0.085728	0.0060374	0.062	0.022	0.0226	0.0221	0.0048369	0.005846	0.0072	0.0147	0.0074	0.0111	0.00715515	0.0053375	0.0533417	0.0227749
rs188247550	T	-0.10751	0.014595	0.17	0.067	NA	NA	0.042882	0.014092	NA	NA	NA	NA	0.00993576	0.0128839	-0.03326	0.054971
rs62102718	T	0.0193	0.0035367	0.0094	0.013	0.0294	0.015	0.012031	0.0034167	NA	NA	NA	NA	-0.00642472	0.00311183	0.00605165	0.0132759
rs1688031	C	0.0266	0.0046089	-0.022	0.017	-0.0201	0.0172	0.0075286	0.0044551	0.00026	0.007	0.005	0.0058	-0.00379907	0.00405469	NA	NA
rs439401	C	0.068052	0.0033162	-0.021	0.013	-0.0126	0.0115	-0.016985	0.0032061	0.0088	0.0043	0.0011	0.0034	-0.00487241	0.00292126	-0.0136761	0.0125193
rs874743	A	0.077459	0.011292	0.043	0.043	0.0225	0.021	-0.034386	0.01092	0.0064	0.0142	0.011	0.0127	-0.000188172	0.00994921	NA	NA
rs11878908	T	0.018402	0.0032077	0.0007	0.012	0.0426	0.0364	-0.0017296	0.0030986	0.0004	0.008	0.013	0.0066	0.0061977	0.00281568	0.0217161	0.0120904
rs12610709	A	0.026614	0.0042496	-0.0067	0.017	0.0217	0.0167	0.0040762	0.0041022	-0.0063	0.0101	0.013	0.0084	0.00666692	0.00374538	-0.0255496	0.0160269
rs62112763	G	0.023503	0.0032282	0.018	0.012	NA	NA	0.0025156	0.0031195	NA	NA	NA	NA	-0.0111782	0.00283974	-0.0100877	0.0121672
rs116843064	A	-0.2215	0.011613	-0.011	0.043	NA	NA	-0.013697	0.011223	NA	NA	NA	NA	0.00969064	0.0102185	0.0413243	0.0439386
rs57192995	C	-0.049316	0.0070606	-0.05	0.026	-0.0185	0.0627	-0.0091364	0.0068094	NA	NA	NA	NA	0.00898444	0.00617642	-0.00719784	0.0263844
rs1760801	A	-0.020542	0.0035064	0.0055	0.013	-0.0117	0.0115	-0.0047237	0.0033895	0.0014	0.0075	-0.0014	0.0063	-0.00119388	0.00308036	0.00682665	0.0132427
rs11118310	T	0.020733	0.0032471	0.06	0.012	-0.0359	0.0115	0.010697	0.0031384	NA	NA	NA	NA	0.0012708	0.00284861	-0.0027562	0.0122332
rs11122450	G	-0.050717	0.0032781	0.007	0.012	0.0045	0.0128	-0.0071522	0.0031673	-0.0016	0.0052	0.0022	0.0042	-0.00207773	0.00287481	-0.0240192	0.0123747
rs114165349	C	0.092938	0.01056	0.066	0.04	NA	NA	-0.0047937	0.010212	NA	NA	NA	NA	0.0280973	0.00926208	-0.0246626	0.0398386
rs72663520	T	0.027658	0.0038014	0.085	0.014	0.0728	0.0161	0.018928	0.003671	0.023	0.0108	0.032	0.009	-0.00191589	0.00332574	0.019479	0.0142492
rs213479	T	-0.017837	0.0032074	0.0084	0.012	-0.0131	0.0131	-0.0037479	0.0030997	-0.00073	0.007	-0.0041	0.0058	0.00371771	0.00281392	0.0100594	0.0120264
rs1168022	T	0.073748	0.0033326	-0.002	0.013	0.0003	0.0131	-0.0021379	0.0032269	NA	NA	NA	NA	-0.0039164	0.00292608	-0.0170439	0.0125588
rs6658257	G	0.018033	0.0032518	0.0088	0.012	-0.0299	0.0116	0.00073997	0.0031407	0.0037	0.0065	0.0063	0.0054	0.00878599	0.00285398	0.00723007	0.0125449
rs6029608	A	0.017585	0.0031929	0.021	0.012	0.0104	0.0144	0.0054946	0.0030838	0.011	0.0068	0.0049	0.0057	0.00278955	0.00280949	-0.0222865	0.0120298
rs6073958	C	0.058466	0.0039985	0.0008	0.015	-0.0172	0.0172	-0.011103	0.0038654	-0.013	0.0082	0.0022	0.0068	-0.00380804	0.00352326	-0.0230128	0.0150944
rs55966194	G	-0.025942	0.0035348	-0.043	0.013	0.0142	0.1189	-0.020513	0.0034155	NA	NA	NA	NA	0.00153924	0.00311722	0.0112366	0.013318
rs8126001	T	-0.021139	0.0032017	-0.0032	0.013	-0.0412	0.0123	-0.012245	0.003095	0.0057	0.0067	-0.01	0.0056	0.0196947	0.00281794	-0.00261441	0.0120795
rs4820324	C	0.019137	0.0032428	0.022	0.012	0.0103	0.0118	0.0017422	0.0031348	NA	NA	NA	NA	-0.0109102	0.00285776	-0.0206944	0.0122371
rs6008160	A	0.022791	0.0039003	-0.003	0.015	NA	NA	0.0055274	0.0037688	-0.0051	0.0093	-0.0091	0.0077	-0.0243999	0.00344112	-0.0182903	0.0147496
rs13389219	T	-0.04787	0.0032599	-0.07	0.012	-0.0863	0.0191	-0.01718	0.0031543	-0.017	0.0038	-0.0028	0.003	0.0155985	0.00285901	-0.0115282	0.0122606
rs13390766	G	0.034147	0.005795	-0.0085	0.023	0.0052	0.0241	-0.0021164	0.0055973	NA	NA	NA	NA	0.00258939	0.0050747	-0.0455634	0.0219422
rs870526	T	-0.021459	0.0031908	0.02	0.012	0.0159	0.0112	7.0139e-06	0.0030811	-0.0046	0.0043	0.00096	0.0035	0.00195931	0.00279452	0.00692089	0.0119858
rs676210	A	-0.081252	0.0039517	-0.0067	0.015	-0.0184	0.0125	0.012703	0.0038227	-0.0064	0.0042	-0.0013	0.0034	0.00149557	0.00346005	NA	NA
rs13382651	G	-0.020013	0.0031927	0.0069	0.012	0.0036	0.0159	-0.0052005	0.0030842	-0.0044	0.0043	0.0029	0.0035	-0.000768048	0.00279786	-0.0240612	0.0120346
rs2972155	G	0.035791	0.0033437	0.091	0.013	0.0429	0.0211	0.017637	0.0032323	NA	NA	NA	NA	-0.00657857	0.00293033	-0.0200771	0.0125988
rs4675812	A	-0.017956	0.0032375	-0.0052	0.012	-0.0001	0.0118	-0.00040578	0.0031285	-0.00063	0.0044	-0.00035	0.0035	0.00357349	0.00283587	0.00310481	0.0122197
rs10210970	T	0.026728	0.0047667	-0.016	0.018	-0.0132	0.014	-0.006957	0.0046013	-0.014	0.0097	0.00075	0.0076	-0.013336	0.00416548	NA	NA
rs17326656	T	0.027618	0.0037541	0.0032	0.014	-0.0032	0.0642	0.0061265	0.0036281	0.0064	0.0053	-0.0044	0.0043	0.00599162	0.00329089	-0.0115181	0.0141171
rs3105363	G	0.029482	0.0039377	NA	NA	0.0103	0.0126	0.026833	0.0038061	NA	NA	NA	NA	-0.00658028	0.0034619	NA	NA
rs684773	C	0.031222	0.0037688	0.052	0.014	0.0331	0.0163	0.0036217	0.0036415	0.0051	0.0052	0.0062	0.0042	0.00712849	0.00331348	-0.00571365	0.0142129
rs9844972	C	0.043894	0.0063041	0.066	0.025	NA	NA	0.010848	0.0060901	NA	NA	NA	NA	-0.017624	0.00553997	0.00921739	0.0237902
rs12486657	A	0.03004	0.0050642	-0.025	0.019	0.0328	0.0566	-0.047225	0.0048963	NA	NA	NA	NA	-0.00263735	0.0044362	-0.00325228	0.0182479
rs6800707	G	0.037236	0.0040624	0.0018	0.016	0.0109	0.0376	-0.0073447	0.0039252	NA	NA	NA	NA	-0.00794253	0.00357246	0.0218725	0.0153768
rs13105682	G	0.039933	0.0070139	0.017	0.033	NA	NA	-0.0015784	0.0067761	NA	NA	NA	NA	0.0250003	0.00615264	-0.02824	0.0266312
rs73243877	G	0.039557	0.0042681	0.0006	0.016	NA	NA	0.011825	0.0041258	0.017	0.0134	-0.007	0.0111	-0.0036749	0.00375239	0.0214973	0.0160143
rs59950280	A	0.034682	0.0034369	0.033	0.013	0.0173	0.0116	0.010075	0.003322	0.012	0.0074	-0.0018	0.0061	0.00290824	0.00301659	NA	NA
rs2699418	C	0.020018	0.003572	0.014	0.014	-0.0225	0.0176	0.0013843	0.0034527	NA	NA	NA	NA	0.00160239	0.00314327	NA	NA
rs1471251	T	0.038118	0.0032652	-0.0027	0.012	0.0129	0.012	0.0024252	0.0031566	NA	NA	NA	NA	-0.00585544	0.00287131	0.0168473	0.0123316
rs13131633	T	0.026012	0.0031964	0.027	0.012	0.0122	0.0118	0.0052077	0.0030883	0.0083	0.0043	0.0032	0.0035	-0.0033086	0.0028087	-0.00417872	0.0120382
rs6595187	G	-0.031075	0.0035471	-0.0035	0.013	-0.031	0.016	-0.017098	0.0034262	-0.0073	0.0074	-0.0022	0.0061	0.00490697	0.00311784	-0.0108577	0.0133625
rs4705986	G	-0.043803	0.0066179	-0.053	0.023	NA	NA	-0.014537	0.0063953	0.022	0.0126	-0.016	0.0081	0.0168786	0.00581572	0.0305777	0.0248453
rs11134475	G	0.034228	0.0033115	-0.0013	0.013	0.0216	0.0131	0.026138	0.0032017	-0.0056	0.0071	0.0006	0.0059	-0.00470544	0.00290992	-0.00831533	0.0124767
rs30366	A	0.031751	0.0043756	0.036	0.015	0.0263	0.0147	0.0062006	0.004226	0.0066	0.0055	0.0085	0.0045	0.00276103	0.00372407	-0.0238044	0.0159682
rs9687846	A	0.054524	0.0040165	0.082	0.015	0.0511	0.018	0.018583	0.003884	0.0096	0.0049	0.0053	0.004	-0.0263617	0.00350449	-0.0079979	0.015019
rs37537	C	-0.019282	0.0032802	-0.025	0.012	-0.0125	0.0112	-0.0062923	0.0031696	-0.006	0.0043	-0.005	0.0035	0.00306766	0.00285618	0.00224151	0.0122461
rs4976033	G	0.024069	0.0032947	0.028	0.012	0.045	0.0117	0.0021347	0.0031836	0.0057	0.0039	-3.4e-05	0.0033	-0.0151105	0.00289362	NA	NA
rs375303233	T	-0.020309	0.0035912	-0.015	0.013	-0.002	0.0127	-0.0060757	0.0034671	-0.0016	0.0077	-0.0045	0.0064	0.00255043	0.00315755	-0.00744263	0.0135003
rs6904349	T	0.025971	0.0042173	0.008	0.016	-0.0108	0.0145	0.0035701	0.0040747	0.0048	0.0083	-0.0062	0.0069	-0.00885838	0.00370966	0.024556	0.0159037
rs6923071	T	-0.022861	0.0032353	-0.013	0.012	-0.0268	0.0114	-0.0024547	0.0031245	-0.012	0.0044	-0.0013	0.0037	-0.0237093	0.00284073	-0.0117761	0.0122409
rs577721086	C	0.087828	0.0073719	0.082	0.026	NA	NA	0.014914	0.007136	0.069	0.0304	0.037	0.0253	-0.0554554	0.00651027	0.00169856	0.0277797
rs10872408	T	-0.017873	0.0032346	-0.008	0.012	NA	NA	0.00039959	0.0031261	NA	NA	NA	NA	0.0103046	0.00284541	0.00716662	0.0120755
rs632057	G	-0.041864	0.0033036	-0.045	0.012	-0.0242	0.0123	-0.016764	0.0031941	-0.013	0.0035	-0.0026	0.0029	0.00507593	0.00290107	0.0166448	0.0124795
rs77009508	G	0.047167	0.0060936	0.0082	0.025	NA	NA	0.00037997	0.0058826	NA	NA	NA	NA	-0.0097203	0.00536067	-0.000473112	0.0229763
rs186696265	T	-0.11308	0.013247	0.094	0.054	NA	NA	0.035063	0.012767	NA	NA	NA	NA	0.0186877	0.0116672	0.0797257	0.0494612
rs10440833	A	0.020131	0.0036308	0.15	0.013	0.2213	0.0112	0.039574	0.0035085	NA	NA	NA	NA	-0.006118	0.00318683	0.0113751	0.0136748
rs28752924	C	0.031595	0.0033205	0.069	0.018	NA	NA	0.0044397	0.0032087	NA	NA	NA	NA	0.00511273	0.00291002	NA	NA
rs1052248	A	0.024229	0.0036497	0.0014	0.014	-0.0224	0.0129	0.015608	0.0035311	NA	NA	NA	NA	0.0118531	0.00320354	-0.0038765	0.0138168
rs189209601	A	0.051803	0.0075876	-0.049	0.03	NA	NA	0.036582	0.0073268	NA	NA	NA	NA	0.0141934	0.00664625	NA	NA
rs28752516	G	0.041414	0.0032392	0.056	0.013	0.0302	0.0124	-0.0068031	0.0031303	NA	NA	NA	NA	0.0110903	0.00284471	0.004695	0.0122305
rs147627829	A	0.051466	0.0077967	0.082	0.033	-0.1882	0.2576	-0.00096147	0.0075261	NA	NA	NA	NA	-0.00415156	0.00686765	0.0354058	0.0292918
rs998584	A	0.042217	0.0032007	0.033	0.013	0.024	0.0115	0.028348	0.0030925	0.0078	0.0045	0.0011	0.0037	-0.0108849	0.00281122	0.0103265	0.0120642
rs11770163	C	0.019811	0.0033961	-0.0017	0.013	0.0204	0.0171	0.0029261	0.003282	NA	NA	NA	NA	0.00569311	0.00297591	0.0140311	0.0128111
rs6977665	G	0.019428	0.0032555	-0.036	0.012	0.0011	0.0114	-0.00075743	0.003147	0.0085	0.0043	0.0038	0.0035	-0.000335143	0.00285074	0.00912821	0.0124461
rs4731702	T	-0.047009	0.0031836	-0.065	0.012	-0.0389	0.0122	-0.017351	0.0030762	-0.0096	0.0036	-0.0065	0.0029	0.00273794	0.00278927	-0.00637528	0.0120076
rs75721796	A	0.022695	0.0039563	0.036	0.014	0.0334	0.0167	0.0054952	0.0038215	0.0039	0.0078	0.00042	0.0064	-0.011026	0.00346183	-0.0035222	0.0143004
rs4722551	C	-0.045716	0.0043751	-0.013	0.017	-0.0841	0.0372	-0.0067032	0.0042266	-0.0036	0.0045	0.0042	0.0039	0.00674007	0.00382055	0.0217811	0.0164487
rs1406754	T	-0.021152	0.0032758	-0.013	0.012	-0.0208	0.0118	-0.0057416	0.0031643	-0.011	0.0047	-0.00059	0.0037	0.00457404	0.00286868	0.0163457	0.012318
rs1799831	T	0.024686	0.0044017	0.036	0.017	0.0412	0.0126	-0.011171	0.0042517	0.0092	0.0081	0.01	0.0068	-0.0127393	0.00385726	-0.00273373	0.0166285
rs6460043	C	-0.12151	0.013529	0.0001	0.067	NA	NA	0.0035413	0.013103	0.039	0.1346	-0.087	0.1078	0.0217752	0.0119366	0.0420258	0.0505184
rs73134935	A	-0.049377	0.0061532	-0.047	0.024	0.1539	0.1856	0.0037768	0.0059458	NA	NA	NA	NA	0.00398287	0.00541824	0.0262913	0.0231151
rs33951980	T	-0.13623	0.0047105	0.03	0.018	0.0108	0.0181	0.018298	0.0045625	0.01	0.0109	0.0031	0.0083	0.0529079	0.00415036	0.0370838	0.0177817
rs28601761	G	-0.093826	0.0032604	-0.018	0.012	NA	NA	0.016282	0.0031577	NA	NA	NA	NA	0.0123746	0.00286985	NA	NA
rs3860846	T	0.032694	0.0036157	0.014	0.013	0.0311	0.0113	0.0035429	0.0034954	-0.0066	0.0067	0.0016	0.0056	-0.00227886	0.00317879	0.00652864	0.0133983
rs73204719	T	-0.032708	0.004556	0.027	0.019	0.0433	0.0225	-0.0072456	0.0044034	NA	NA	NA	NA	-0.00320674	0.00400209	0.0333574	0.0171735
rs59347135	G	0.080194	0.0078392	-0.0012	0.029	-0.0395	0.0179	0.021997	0.0075694	NA	NA	NA	NA	-0.0113764	0.00687359	0.0344691	0.0294668
rs144503444	C	0.15893	0.01198	NA	NA	NA	NA	-0.023825	0.011581	0.016	0.0153	0.021	0.0127	-0.0127602	0.0105544	NA	NA
rs145391587	C	-0.19478	0.005273	-0.087	0.021	-0.0326	0.0178	0.011137	0.0051158	-0.0097	0.0118	-0.01	0.0098	0.0089972	0.00465929	0.00465913	0.019974
rs10107182	T	-0.028372	0.0033823	0.011	0.013	0.0168	0.0145	0.0076349	0.0032679	-0.0014	0.0045	0.0088	0.0036	-0.0163184	0.00297464	0.00783763	0.0127227
rs13269725	G	0.042169	0.0058951	0.032	0.023	0.0396	0.0159	0.011446	0.0056955	0.0055	0.0129	-0.0076	0.0107	-0.0300107	0.00520359	0.0055446	0.0222866
rs6995407	G	-0.022104	0.0031939	0.038	0.012	NA	NA	0.0087676	0.0030888	NA	NA	NA	NA	-0.000500986	0.00280713	-0.00717367	0.0120412
rs2740488	C	-0.02127	0.0036209	-0.014	0.014	-0.0236	0.013	-0.0066994	0.0034984	-0.0032	0.0074	0.0062	0.0062	0.000751586	0.00318265	0.017555	0.0136368
rs7020604	G	-0.018871	0.0033765	-0.0088	0.013	-0.0224	0.0118	-0.0038058	0.0032614	-0.0045	0.0073	-0.0067	0.0061	0.00842283	0.00297014	-0.00471208	0.0126973
rs2519093	T	-0.025767	0.0041314	0.058	0.015	0.0378	0.0132	0.047754	0.0039922	-0.018	0.0088	0.0074	0.007	-0.00560061	0.00361951	-0.0475057	0.0154977
rs7025981	A	-0.018801	0.0032105	-0.0038	0.012	0.0007	0.0126	-0.0097536	0.0031043	-0.0075	0.0044	0.00044	0.0036	-0.00361008	0.00282341	-0.0091183	0.0120779
rs13290734	A	0.019822	0.0035189	-0.034	0.014	-0.1531	0.027	-0.017194	0.0033978	-0.013	0.0093	-0.018	0.0077	0.00995356	0.00309791	-0.02592	0.0132316
rs296884	T	-0.027354	0.0036665	-0.053	0.014	-0.0123	0.0121	-0.0038829	0.0035435	-0.00046	0.0068	-0.0017	0.0057	-0.00571032	0.00322737	0.000259966	0.0138727
rs7357754	G	0.020858	0.003198	0.023	0.012	-0.0052	0.0122	0.00033729	0.0030909	0.005	0.0044	-0.0023	0.0037	-0.00222299	0.0028132	0.00235722	0.0120349
a. EAS, East Asian; EUR, European; OR, odds ratio; SE, standard error; T2DM, type 2 diabetes; TG, triglycerides.
b. A genetic variant located on GCKR (rs1260326) was excluded.
c. Estimates are expressed in standard deviation for triglycerides, HbA1c and testosterone, in pmol/L (natural log transformed) for fasting insulin, in mmol/L for fasting glucose, and in log odds ratio for type 2 diabetes and estradiol (above and below the limit of detection).

## Sheet: S13
Additional file 2: Table S13. Genetic variants for triglycerides and their associations with type 2 diabetes, glycemic traits and sex hormones in men.
SNP	Effect allele	TG		T2DM (EUR)		T2DM (EAS)		HbA1c		Fasting insulin		Fasting glucose		Testosterone		Estradiol
		Beta	SE	logOR	SE	logOR	SE	Beta	SE	Beta	SE	Beta	SE	Beta	SE	logOR	SE
rs74563318	A	-0.058872	0.0097153	0.039	0.032	NA	NA	0.026114	0.009423	NA	NA	NA	NA	0.0213983	0.00839208	0.00768043	0.035281
rs140107293	G	-0.027603	0.0048935	-0.0055	0.015	0.0178	0.02	-0.0055424	0.0047568	-0.022	0.0114	0.019	0.0096	-0.00586074	0.00420571	-0.0195794	0.0178356
rs7075901	A	-0.031228	0.0035546	-0.0038	0.011	0.0174	0.0118	-0.0090428	0.0034554	-0.0026	0.0069	-0.0015	0.0058	-0.00211433	0.00305137	0.0512158	0.0128934
rs4418728	T	-0.03342	0.0035608	0.0004	0.011	0.0181	0.0131	-0.011082	0.0034611	-0.00053	0.0051	-0.0011	0.0044	-0.0100764	0.00305948	0.00547498	0.012904
rs113344423	A	0.04435	0.0075461	-0.05	0.024	-0.0813	0.2194	-0.0035489	0.0073328	NA	NA	NA	NA	0.0160216	0.00649221	-0.0160918	0.027523
rs4391855	A	0.060879	0.0091948	-0.025	0.03	NA	NA	-0.0017992	0.0089542	-0.005	0.0104	-0.00099	0.0088	0.0106983	0.00787823	0.0253948	0.0329856
rs141414463	T	0.23308	0.011846	-0.0002	0.037	NA	NA	-0.031646	0.011513	NA	NA	NA	NA	0.00612117	0.0101331	-0.08386	0.0443405
rs143811287	T	0.23608	0.01129	-0.03	0.036	NA	NA	-0.021665	0.010971	NA	NA	NA	NA	0.0228667	0.0097439	-0.0541004	0.0418434
rs3825041	C	-0.27614	0.0071231	-0.024	0.022	0.0069	0.0135	0.014062	0.0069591	-0.0074	0.0071	-0.0038	0.0061	-0.00919721	0.0061299	0.0378151	0.0261785
rs560355	G	0.024226	0.003653	0.025	0.011	-0.0101	0.012	0.0012601	0.0035507	NA	NA	NA	NA	-0.0102553	0.00313413	-0.00647897	0.0132389
rs10838681	A	-0.035094	0.0039951	0.0051	0.013	-0.0191	0.0124	0.014858	0.0038832	-0.0058	0.0041	0.015	0.0034	0.00785198	0.00342974	-0.0117771	0.0145191
rs102275	C	0.054744	0.003704	-0.044	0.012	-0.0209	0.0154	-0.026577	0.0035992	-0.00069	0.0039	-0.02	0.0032	-0.00219457	0.00318314	-0.0464922	0.0135669
rs2302263	T	0.040888	0.0062955	0.03	0.019	-0.0025	0.0117	0.018703	0.0061225	0.0029	0.0083	0.0034	0.0068	0.00848634	0.0054128	NA	NA
rs2306363	T	-0.02551	0.0043737	-0.04	0.014	-0.0136	0.0132	-0.0069037	0.0042496	-0.031	0.0096	-0.0064	0.0081	-0.00217866	0.00375503	-0.0111307	0.0159018
rs1716403	C	0.022124	0.003792	0.0038	0.012	0.112	0.102	0.0036133	0.0036856	0.0049	0.0053	-0.00065	0.0044	-0.00181359	0.00325695	-0.0131531	0.0137309
rs79719909	G	-0.026009	0.0044527	-0.013	0.014	-0.0343	0.0185	-0.0037792	0.004328	0.015	0.0117	-0.018	0.0098	-0.00777579	0.00381898	-0.0159963	0.0162126
rs73079476	C	0.041246	0.0049415	-0.0031	0.015	0.0027	0.0164	0.003975	0.0048009	0.00065	0.005	0.0012	0.0042	0.0041557	0.0042458	-0.000764292	0.0179551
rs76895963	G	-0.09683	0.0136	-0.51	0.052	NA	NA	-0.22054	0.013226	NA	NA	NA	NA	-0.0604619	0.0117371	0.0319346	0.04881
rs2122982	A	-0.034067	0.0041437	-0.0068	0.013	0.0005	0.019	-0.016252	0.0040286	0.0071	0.0097	-0.0099	0.0082	-0.00201384	0.00355657	0.0185764	0.0149395
rs7140110	C	0.034103	0.0038785	-0.01	0.013	-0.0037	0.0143	0.03464	0.0037705	-0.0037	0.0045	0.00043	0.0037	0.0073496	0.00334037	-0.0297821	0.0141376
rs9604570	G	-0.035393	0.0045693	0.0056	0.015	-0.021	0.0247	-0.040561	0.0044434	0.003	0.0051	0.002	0.0041	-0.000769774	0.00393035	0.0213602	0.0165398
rs8025505	T	0.024943	0.0040736	0.0073	0.013	-0.0201	0.0117	0.0018615	0.0039629	0.0025	0.0069	-0.00074	0.006	0.0018883	0.00350239	0.0146423	0.0147345
rs139974673	C	0.13327	0.011382	-0.04	0.035	NA	NA	-0.0048224	0.011099	NA	NA	NA	NA	0.0296785	0.00970302	-0.142535	0.0438702
rs261342	C	-0.043598	0.0042941	-0.019	0.014	-0.0095	0.012	0.0015478	0.004174	NA	NA	NA	NA	0.00133093	0.00369288	0.00241692	0.0157521
rs11635675	G	0.030839	0.0037238	0.014	0.012	-0.081	0.1097	-0.0064307	0.0036208	0.0041	0.0054	0.0016	0.0044	-0.0100282	0.00320436	0.00666772	0.0135013
rs12928099	A	-0.032877	0.0038996	-0.009	0.012	-0.0306	0.1571	-0.0031644	0.0037911	-0.014	0.0109	-0.0011	0.0092	-0.000604737	0.00335107	0.0401626	0.0140361
rs12446515	T	-0.040561	0.0037984	0.0027	0.012	0.003	0.0154	-0.0045141	0.0036927	-0.0048	0.0072	0.00077	0.0057	-0.00318485	0.00326657	0.0247707	0.0137397
rs244418	A	-0.021165	0.0036049	-0.023	0.011	-0.0199	0.0175	-0.014647	0.0035031	-0.0002	0.0048	-0.0028	0.0039	0.00343357	0.00309611	-0.0141557	0.013092
rs72836561	T	0.15433	0.010122	0.039	0.034	NA	NA	0.0025251	0.0098532	NA	NA	NA	NA	0.00279811	0.00874071	0.03584	0.0362063
rs10775406	G	0.023699	0.00415	0.019	0.013	0.0031	0.0135	0.010913	0.0040355	0.0046	0.0057	0.0069	0.0046	-0.00852898	0.00356645	-0.0125608	0.0150112
rs1801689	C	-0.081375	0.010373	0.063	0.037	NA	NA	0.028812	0.010087	-0.017	0.0214	0.0098	0.0177	0.0277688	0.00891695	0.0793009	0.0365235
rs62086899	T	0.02535	0.0043776	0.055	0.014	0.023	0.0131	0.016989	0.0042547	NA	NA	NA	NA	-0.0136014	0.00375413	-0.0074124	0.0158896
rs7208596	G	-0.021315	0.0036262	-0.0058	0.011	NA	NA	0.0083716	0.0035232	NA	NA	NA	NA	0.00663928	0.00311985	0.00365969	0.0131584
rs58542926	T	-0.13263	0.0067099	0.11	0.021	0.0513	0.0223	0.037007	0.0065435	0.017	0.0124	0.028	0.0101	-0.00266825	0.00578249	0.0311982	0.024164
rs188247550	T	-0.17509	0.016114	0.21	0.054	NA	NA	0.022086	0.015662	NA	NA	NA	NA	0.0155108	0.0138336	0.149876	0.0548267
rs4805881	C	-0.025797	0.0037605	-0.034	0.012	-0.0485	0.0117	-0.012712	0.0036556	-0.023	0.007	-0.0098	0.0059	-0.00194973	0.00323201	0.0137055	0.0136456
rs483082	T	0.11109	0.0041587	-0.084	0.014	-0.0189	0.0158	-0.025044	0.0040507	-0.0045	0.0078	-0.0071	0.0066	-0.00863587	0.0035898	-0.0292136	0.0152224
rs5112	G	0.0759	0.0037985	0.0059	0.012	NA	NA	-0.023142	0.0036974	NA	NA	NA	NA	0.00412471	0.0032765	NA	NA
rs739320	C	-0.02621	0.0037095	0.012	0.012	NA	NA	0.014297	0.0036052	NA	NA	NA	NA	-0.0119051	0.00318552	NA	NA
rs117188729	A	-0.058656	0.010524	0.014	0.034	-0.0999	0.0731	-0.0061129	0.010242	NA	NA	NA	NA	0.000239362	0.0089556	-0.0160135	0.0384226
rs116843064	A	-0.24564	0.012639	-0.11	0.041	NA	NA	-0.021408	0.012254	NA	NA	NA	NA	0.00225892	0.0109456	-0.108483	0.0482577
rs12749691	T	-0.024265	0.003902	0.011	0.012	0.0224	0.0124	-0.0051412	0.0037915	NA	NA	NA	NA	0.00426046	0.00334968	0.00951459	0.0141134
rs3897379	G	-0.030425	0.0044847	-0.046	0.014	-0.0356	0.0189	-0.0072321	0.0043623	-0.013	0.005	-0.00054	0.0041	0.00590369	0.00385425	0.014597	0.0163429
rs11122450	G	-0.046325	0.0036371	-0.0014	0.011	0.0022	0.0132	0.0093793	0.0035358	-0.0043	0.0053	-0.0055	0.0043	0.000347235	0.00312127	0.00453728	0.0131849
rs114165349	C	0.083135	0.011804	0.071	0.037	NA	NA	-0.018216	0.011523	NA	NA	NA	NA	0.00606195	0.0101847	-0.0740417	0.0444415
rs12076577	T	-0.024303	0.0040793	-0.065	0.012	-0.0135	0.0156	-0.022567	0.0039646	-0.017	0.0081	-0.01	0.0069	0.00224248	0.00349938	-0.00521637	0.0142082
rs9969991	A	-0.023134	0.0035735	-0.028	0.011	NA	NA	-0.014369	0.0034732	NA	NA	NA	NA	-0.000143223	0.00306547	-0.00849901	0.012965
rs626787	G	-0.092506	0.0037045	-0.0018	0.012	0.0074	0.0139	-8.0651e-05	0.0036074	NA	NA	NA	NA	0.00595397	0.00318596	0.0239704	0.0134138
rs6065906	C	0.056648	0.004546	-0.027	0.014	-0.0081	0.0478	-0.017987	0.0044197	-0.0065	0.0049	-0.0066	0.004	0.00344877	0.00390825	-0.0108224	0.01654
rs2267375	T	0.027402	0.003585	0.025	0.011	0.006	0.0123	0.0065958	0.0034819	0.013	0.0049	0.0018	0.004	0.000308362	0.00308585	-0.0118594	0.0129914
rs1128249	T	-0.027092	0.0036283	-0.036	0.011	-0.0181	0.0197	-0.013064	0.0035263	-0.0071	0.0039	-0.001	0.0032	-0.00646632	0.00310945	0.0273038	0.013046
rs4668195	C	0.020459	0.0035614	0.0026	0.011	-0.0052	0.0117	0.00099838	0.0034614	-0.005	0.0049	-0.0081	0.0041	0.00216455	0.00305372	-0.0322445	0.0129125
rs673548	A	-0.075156	0.0043886	0.0062	0.013	0.0206	0.0128	0.019175	0.004268	-0.009	0.0045	0.004	0.0037	-0.00507395	0.00376326	NA	NA
rs6436066	G	-0.020339	0.0035694	-0.0079	0.011	0.0027	0.0165	-0.0051785	0.0034685	-0.0017	0.0047	-0.00036	0.0039	0.000294937	0.00306173	0.0291995	0.0129348
rs2222018	A	0.04826	0.0037089	0.11	0.012	0.0404	0.0222	0.026856	0.0036045	0.017	0.0069	0.0066	0.0055	0.0146191	0.00318096	-0.00870203	0.0134544
rs1009360	C	-0.024987	0.0035847	-0.05	0.011	-0.0227	0.0122	-0.0084602	0.0034833	-0.011	0.005	-0.0018	0.0043	0.00360146	0.00307143	0.0148689	0.0129869
rs1801282	G	-0.037214	0.0054171	-0.1	0.017	-0.12	0.0283	-0.004027	0.0052707	NA	NA	NA	NA	-0.01602	0.00465815	0.0146226	0.0195674
rs548288	C	0.027278	0.0040991	0.021	0.013	0.0109	0.0162	0.008882	0.0039856	0.004	0.0057	-0.0044	0.0047	0.00622924	0.00351705	0.0238481	0.0149417
rs62271373	A	0.045871	0.0076092	0.052	0.026	NA	NA	0.015071	0.0073817	NA	NA	NA	NA	0.0142727	0.00651681	0.00314505	0.0275431
rs6764884	T	0.030376	0.0050796	0.0069	0.016	0.0008	0.0166	0.0055855	0.0049342	-0.0078	0.008	-0.0031	0.0068	0.00788158	0.00435737	-0.010215	0.0190567
rs17052058	G	-0.029607	0.0045952	-0.027	0.015	0.0481	0.0329	0.011027	0.0044626	-0.013	0.0068	-0.0061	0.0057	0.00370706	0.00394715	0.0163162	0.0166285
rs78025076	T	0.070394	0.01251	-0.031	0.046	NA	NA	-0.024988	0.01214	NA	NA	NA	NA	-0.00303665	0.0107576	-0.0459905	0.0463771
rs10012484	G	-0.02206	0.0038299	-0.034	0.012	-0.0092	0.0126	-0.011718	0.0037209	-0.03	0.0068	-0.0019	0.0057	0.00264862	0.00328775	NA	NA
rs71603401	G	0.031192	0.0052269	0.015	0.017	0.0108	0.0197	0.012854	0.0050731	0.012	0.0104	0.011	0.0087	0.00791353	0.00448386	-0.0554937	0.0192266
rs13108218	G	-0.032813	0.0036807	0.0044	0.012	0.0104	0.0118	-0.0079641	0.0035769	-0.0073	0.0074	-0.0041	0.0062	0.00304981	0.00315944	-0.0144156	0.0133257
rs7681047	T	-0.027315	0.0040931	-0.016	0.014	-0.0056	0.0291	-0.00218	0.0039765	-0.013	0.0105	-0.0086	0.0088	-0.0113644	0.00351676	NA	NA
rs1471251	T	0.040757	0.0036242	0.011	0.011	0.0159	0.0123	-0.0081266	0.0035239	NA	NA	NA	NA	0.000439576	0.00311516	-0.0277022	0.0131757
rs28873097	C	0.020069	0.0035564	-0.004	0.011	0.0098	0.0115	0.0027252	0.0034556	-0.0082	0.0072	-0.0033	0.0061	0.00279332	0.00304977	NA	NA
rs1291656	T	-0.052868	0.0094732	-0.0077	0.029	NA	NA	-0.0015458	0.009195	NA	NA	NA	NA	-0.0306942	0.00814988	0.0343203	0.0348193
rs1501908	C	0.040328	0.0036827	-0.017	0.012	-0.0167	0.0139	0.011776	0.00358	NA	NA	NA	NA	-0.00134983	0.00316452	0.00379017	0.0133549
rs75049939	G	0.021472	0.0038512	0.0088	0.012	0.0367	0.0206	0.005816	0.0037422	0.015	0.0105	0.00083	0.0088	-0.000833746	0.00331017	-0.0150923	0.0140262
rs112838464	A	0.036714	0.0056272	0.047	0.018	-0.2592	0.2302	0.00018402	0.0054686	-0.0035	0.016	-0.0032	0.0135	0.00460777	0.00483277	-0.00916992	0.0204734
rs28650790	T	0.039399	0.0045253	0.044	0.015	0.0402	0.0187	0.011939	0.0043985	0.014	0.0091	0.011	0.0072	0.00161576	0.00385607	-0.0168827	0.0163789
rs112201728	T	0.051083	0.0069941	-0.029	0.022	-0.1622	0.2127	-0.0037686	0.0068053	0.013	0.0267	-0.022	0.0226	0.00345485	0.00600869	-0.0558891	0.0259248
rs1510226	C	-0.084779	0.012863	-0.044	0.045	-0.0346	0.0207	0.034352	0.012508	-0.0043	0.0272	0.021	0.0203	0.00759429	0.0110475	-0.049394	0.0474648
rs10455872	G	-0.054547	0.0065146	0.024	0.024	NA	NA	0.017611	0.0063256	0.0045	0.0133	0.012	0.0109	-0.00836734	0.00562039	0.0338312	0.0233255
rs12212146	C	0.04527	0.006849	0.022	0.024	NA	NA	0.013459	0.0066636	NA	NA	NA	NA	-0.000119068	0.00591533	0.0118396	0.0247735
rs28752924	C	0.033343	0.0036914	0.017	0.017	NA	NA	0.005317	0.0035876	NA	NA	NA	NA	0.01354	0.00316148	NA	NA
rs74434374	A	0.072699	0.0087156	0.027	0.025	0.0706	0.0259	0.020136	0.0084623	NA	NA	NA	NA	-0.0185413	0.00741764	0.00893001	0.0313767
rs28383314	C	0.042965	0.0036516	0.017	0.012	-0.0022	0.0153	0.00070371	0.0035492	NA	NA	NA	NA	0.0128908	0.00313999	-0.0209099	0.0132371
rs998584	A	0.039566	0.0035507	0.039	0.012	0.0155	0.0119	0.017577	0.0034505	0.00089	0.0046	0.0015	0.0038	0.00194523	0.00304964	-0.0209642	0.0128845
rs34748838	T	-0.020827	0.0035476	-0.019	0.011	-0.0117	0.0124	-0.0085484	0.0034485	0.00091	0.0076	-0.0027	0.0064	-0.00513292	0.00304923	-0.00320011	0.012867
rs73079637	C	-0.038533	0.0069849	-0.0054	0.023	NA	NA	-0.016166	0.0067863	NA	NA	NA	NA	-0.0142875	0.00601367	0.0710361	0.0247217
rs4721671	G	-0.02488	0.0039336	0.0016	0.012	0.0118	0.0119	-0.0026503	0.0038199	NA	NA	NA	NA	-0.00586423	0.00336995	0.00974432	0.0142998
rs56001710	T	-0.027305	0.003825	NA	NA	0.0291	0.0123	-0.010559	0.003718	NA	NA	NA	NA	0.000635551	0.00317647	NA	NA
rs6460043	C	-0.10112	0.015141	0.011	0.064	NA	NA	0.047838	0.014708	-0.081	0.1401	-0.07	0.1129	0.00909772	0.0130555	0.0455645	0.0556326
rs17145750	T	-0.11773	0.0048092	0.017	0.016	0.0435	0.0188	0.017809	0.0046811	0.021	0.0056	0.0078	0.0045	-0.0190664	0.00413799	-0.00285307	0.0174618
rs2179011	C	-0.031549	0.0041216	0.011	0.013	-0.006	0.0127	-0.00023633	0.0040077	-0.00063	0.0079	-0.0086	0.0066	-0.0074883	0.00354238	0.0069793	0.0149769
rs28601761	G	-0.10761	0.0036279	0.015	0.011	NA	NA	0.030796	0.0035339	NA	NA	NA	NA	-0.00446973	0.00312151	NA	NA
rs4871624	G	0.035865	0.0039386	0.022	0.013	0.0282	0.0119	-0.0016179	0.0038277	-0.0011	0.0041	0.0032	0.0035	0.00200328	0.00338975	-0.0269263	0.0143381
rs59347135	G	0.07265	0.0087123	-0.0033	0.027	0.0356	0.0189	0.00072768	0.0084594	NA	NA	NA	NA	0.00373731	0.00748412	-0.0152294	0.0317043
rs144503444	C	0.16713	0.013441	NA	NA	NA	NA	-0.024897	0.013073	NA	NA	NA	NA	0.00468194	0.0115139	NA	NA
rs328	G	-0.20872	0.0058553	-0.057	0.019	-0.0626	0.0181	0.0061099	0.0057091	NA	NA	NA	NA	0.00708518	0.00504759	0.0352706	0.0210157
rs77675968	C	0.059487	0.0099679	0.052	0.031	NA	NA	-0.0019868	0.0096631	NA	NA	NA	NA	-0.00117083	0.00861595	0.0322058	0.0357689
rs13253288	C	-0.025401	0.0037473	0.025	0.012	0.019	0.0151	0.011478	0.003643	NA	NA	NA	NA	-0.00391818	0.00322373	0.019713	0.013619
a. EAS, East Asian; EUR, European; OR, odds ratio; SE, standard error; T2DM, type 2 diabetes; TG, triglycerides.
b. A genetic variant located on GCKR (rs1260326) was excluded.
c. Estimates are expressed in standard deviation for triglycerides, HbA1c and testosterone, in pmol/L (natural log transformed) for fasting insulin, in mmol/L for fasting glucose, and in log odds ratio for type 2 diabetes and estradiol (above and below the limit of detection).

## Sheet: S14
Additional file 2: Table S14. Genetic variants for lipoprotein(a) and their associations with type 2 diabetes, glycemic traits and sex hormones in women.
SNP	Effect allele	Lp(a)		T2DM (EUR)		T2DM (EAS)		HbA1c		Fasting insulin		Fasting glucose		Testosterone		Estradiol
		Beta	SE	logOR	SE	logOR	SE	Beta	SE	Beta	SE	Beta	SE	Beta	SE	logOR	SE
rs72786786	A	-0.029533	0.0040285	0.018	0.013	0.0058	0.0153	-0.011669	0.0033765	0.0022	0.0077	-0.0018	0.006	-0.00162908	0.00308008	-0.000723261	0.0129533
rs1065853	T	-0.10639	0.0068135	0.019	0.024	0.0053	0.0254	-0.00541	0.0056723	0.0095	0.0126	0.0036	0.0105	-0.00221726	0.00517038	-0.0411741	0.0220394
rs559154772	C	-0.096864	0.015868	NA	NA	-0.172	0.0992	-0.019669	0.013248	NA	NA	NA	NA	0.0176083	0.0120533	0.0546397	0.0524993
rs633863	A	0.33795	0.0084029	0.033	0.027	NA	NA	0.0090422	0.0070058	0.0034	0.0136	0.022	0.011	4.86113e-05	0.00638753	0.032351	0.0271504
rs117965696	G	-0.34325	0.0067173	-0.0051	0.022	NA	NA	-0.0067068	0.0056212	NA	NA	NA	NA	0.00702081	0.00510874	-0.0445299	0.0219033
rs139451770	C	-0.2867	0.032114	0.21	0.099	NA	NA	-0.017692	0.028502	NA	NA	NA	NA	-0.0142611	0.0257048	NA	NA
rs1510226	C	0.41328	0.019606	0.039	0.047	0.0149	0.0202	0.030565	0.011108	-0.031	0.0285	0.02	0.0218	-0.00228615	0.010175	0.077248	0.0430914
rs77613626	G	-0.43958	0.017501	-0.1	0.069	NA	NA	-0.035124	0.014104	NA	NA	NA	NA	0.00046895	0.0127445	-0.089286	0.0547945
rs9365205	G	-0.27309	0.0080178	-0.0074	0.028	-0.0094	0.0141	0.0060377	0.006667	NA	NA	NA	NA	0.000912392	0.00605103	0.00188822	0.0258884
rs1835346	G	0.50254	0.012055	-0.013	0.043	-0.111	0.2105	0.0052051	0.010096	NA	NA	NA	NA	0.0166652	0.00923349	0.0186942	0.0393897
rs112599924	A	-0.28359	0.016454	NA	NA	NA	NA	-0.0077937	0.01317	NA	NA	NA	NA	0.0131246	0.0120505	0.00621067	0.0508991
rs150683617	C	0.18552	0.011252	-0.013	0.039	NA	NA	0.0061428	0.0099044	NA	NA	NA	NA	0.0199471	0.00903475	-0.0331453	0.0390929
rs149316622	G	0.41332	0.016789	-0.048	0.056	NA	NA	0.0086047	0.013812	NA	NA	NA	NA	0.00415044	0.0126212	0.0154993	0.0541737
rs62435517	T	-0.24821	0.027601	-0.14	0.091	NA	NA	-0.012237	0.023105	NA	NA	NA	NA	0.0266758	0.0208345	NA	NA
rs71565789	C	-0.19398	0.012854	0.072	0.042	NA	NA	0.0057161	0.010418	NA	NA	NA	NA	-0.000865315	0.00951056	-0.0313988	0.0405892
a. EAS, East Asian; EUR, European; Lp(a), lipoprotein(a); OR, odds ratio; SE, standard error; T2DM, type 2 diabetes.
b. Estimates are expressed in standard deviation for lipoprotein(a), HbA1c and testosterone, in pmol/L (natural log transformed) for fasting insulin, in mmol/L for fasting glucose, and in log odds ratio for type 2 diabetes and estradiol (above and below the limit of detection).

## Sheet: S15
Additional file 2: Table S15. Genetic variants for lipoprotein(a) and their associations with type 2 diabetes, glycemic traits and sex hormones in men.
SNP	Effect allele	Lp(a)		T2DM (EUR)		T2DM (EAS)		HbA1c		Fasting insulin		Fasting glucose		Testosterone		Estradiol
		Beta	SE	logOR	SE	logOR	SE	Beta	SE	Beta	SE	Beta	SE	Beta	SE	logOR	SE
rs7412	T	-0.11243	0.0073858	-0.0049	0.022	-0.0261	0.025	0.0010676	0.006331	0.032	0.0138	0.012	0.0108	-0.00430204	0.00559471	0.0133209	0.0234883
rs143296916	G	-0.044352	0.0079363	-0.04	0.024	NA	NA	-0.0048064	0.006887	NA	NA	NA	NA	-0.00903345	0.00609475	0.0310431	0.0254479
rs614754	G	-0.72508	0.0166	-0.064	0.051	NA	NA	-0.020168	0.014576	NA	NA	NA	NA	-0.021607	0.0130035	-0.0653382	0.0528397
rs4646272	G	0.35849	0.0087787	-0.031	0.023	-0.013	0.0115	0.0013522	0.0072555	-0.014	0.0133	-0.00084	0.0106	-0.00160029	0.00640246	NA	NA
rs376402211	A	-0.21625	0.0099725	NA	NA	NA	NA	-0.011531	0.0084836	NA	NA	NA	NA	0.00180104	0.00748771	0.0495327	0.0309908
rs150856119	A	-0.2295	0.012653	-0.01	0.038	NA	NA	-0.0039829	0.011089	NA	NA	NA	NA	-0.00836609	0.00983242	0.019224	0.0410752
rs316172	C	-0.16798	0.0042997	-0.0078	0.012	-0.0434	0.0124	-0.01353	0.0037447	NA	NA	NA	NA	-0.00326054	0.00331033	-0.00211123	0.0139713
rs73596816	A	0.7113	0.010499	0.009	0.034	0.0033	0.0306	0.0077227	0.0095588	NA	NA	NA	NA	0.0100841	0.00846683	0.0346623	0.0353828
rs117110496	T	-0.37764	0.040056	0.06	0.087	NA	NA	0.0081602	0.036692	NA	NA	NA	NA	-0.0173244	0.0323994	NA	NA
rs34887229	A	-0.21325	0.016249	0.039	0.044	NA	NA	0.0095338	0.013324	NA	NA	NA	NA	0.00865589	0.0117212	0.050037	0.0487608
a. EAS, East Asian; EUR, European; Lp(a), lipoprotein(a); OR, odds ratio; SE, standard error; T2DM, type 2 diabetes.
b. Estimates are expressed in standard deviation for lipoprotein(a), HbA1c and testosterone, in pmol/L (natural log transformed) for fasting insulin, in mmol/L for fasting glucose, and in log odds ratio for type 2 diabetes and estradiol (above and below the limit of detection).

## Sheet: S16
Additional file 2: Table S16. Genetic variants for multivariable Mendelian randomization analyses and their associations with type 2 diabetes, glycemic traits and sex hormones in women.
SNP	Effect allele	ApoB		TG		Lp(a)		T2DM (EUR)		T2DM (EAS)		HbA1c		Fasting insulin		Fasting glucose		Testosterone		Estradiol
		Beta	SE	Beta	SE	Beta	SE	logOR	SE	logOR	SE	Beta	SE	Beta	SE	Beta	SE	Beta	SE	logOR	SE
rs12415159	G	-0.0076522	0.0045803	0.0273	0.0045475	0.0070463	0.0052373	0.012	0.017	0.0084	0.0124	0.0056483	0.0043983	0.00058	0.0083	-0.005	0.0069	0.000513692	0.00398698	-0.00554334	0.0171438
rs12246352	G	0.033084	0.0052701	0.0047265	0.0052326	-0.0022522	0.0060187	-0.035	0.02	-0.0525	0.1616	0.0018508	0.0050575	0.012	0.0156	0.012	0.013	-0.00440404	0.00460618	0.0278	0.0197883
rs7896783	A	0.0039	0.0032184	-0.0385	0.0031941	2.4436e-06	0.0036785	-0.043	0.012	0.0081	0.0113	-0.01597	0.003087	-0.0084	0.0043	-0.0091	0.0035	0.0266346	0.00280738	0.0179676	0.0120557
rs2068888	A	-0.023143	0.0032252	-0.029817	0.0032021	0.0015105	0.0036928	-0.011	0.012	-0.0285	0.0131	-0.022518	0.0030958	0.01	0.0035	-0.0032	0.0029	0.0109716	0.00281274	0.00450982	0.0120593
rs7091593	T	0.008301	0.005078	0.036048	0.0050413	-0.013692	0.005807	-0.0002	0.019	-0.0306	0.0185	0.0038653	0.0048734	NA	NA	NA	NA	-0.00033869	0.00443055	-0.00437255	0.0190261
rs12280893	A	0.030694	0.010367	0.073722	0.010294	-0.014261	0.011814	0.028	0.041	NA	NA	-0.0054676	0.0099456	0.00039	0.0179	0.016	0.0149	-0.0080593	0.0090384	0.026749	0.0386644
rs141414463	T	0.085954	0.010759	0.20835	0.010668	-0.0068456	0.012349	-0.015	0.039	NA	NA	-0.019724	0.010311	NA	NA	NA	NA	0.00346007	0.00934573	0.00415137	0.0398629
rs1974718	A	-0.075545	0.0064104	-0.25176	0.0063374	-0.0060875	0.0073206	-0.031	0.023	-0.0111	0.0132	-0.00063052	0.006147	-0.0096	0.0101	-0.0097	0.0084	0.011029	0.00558896	-0.0122151	0.0239753
rs61905108	A	0.083661	0.0076478	0.2051	0.0075745	-0.0076866	0.0087378	0.028	0.029	NA	NA	0.001021	0.0073315	-0.021	0.0173	-0.029	0.0132	-0.0189075	0.0066723	0.00357361	0.0285515
rs6486121	T	0.004732	0.0033461	0.023413	0.0033219	-0.0038427	0.0038264	0.0023	0.013	-0.0211	0.0162	0.00096598	0.0032098	-0.0043	0.0035	0.00098	0.0029	0.00241068	0.00291979	-0.00127918	0.0125025
rs76613195	A	-0.0077274	0.00461	-0.035905	0.0045765	0.0021792	0.0052764	-0.0063	0.017	0.0049	0.0163	0.0067382	0.0044253	-0.0054	0.0087	-0.00019	0.0073	0.00595852	0.00402568	-0.01283	0.0172419
rs113211479	A	0.0060024	0.0032714	0.021416	0.0032477	0.00052958	0.0037447	0.042	0.012	0.001	0.0131	0.0060243	0.0031394	-0.0034	0.0069	0.0013	0.0058	-0.0051129	0.00285383	0.00520642	0.0122337
rs174574	C	0.047	0.0033683	-0.050761	0.003344	-0.0015001	0.0038527	0.032	0.013	0.0109	0.0159	0.018888	0.0032308	-0.0076	0.004	0.018	0.0033	0.00269474	0.00293759	0.0127104	0.0126093
rs12294913	G	0.026848	0.007667	0.059982	0.0076117	-0.00055793	0.0087677	NA	NA	NA	NA	0.044365	0.007349	NA	NA	NA	NA	0.00446397	0.00670545	NA	NA
rs10750766	A	-0.0041354	0.0035463	0.022796	0.0035211	0.0051474	0.0040563	0.033	0.013	0.04	0.0124	0.014419	0.0034038	0.01	0.0066	0.011	0.0055	0.00876204	0.00309789	NA	NA
rs597808	G	0.019032	0.0032184	-0.0094571	0.0031957	0.0031897	0.0036823	-0.013	0.012	NA	NA	0.026911	0.0030876	-0.0077	0.0092	0.0014	0.0077	0.0118793	0.0028121	NA	NA
rs11043307	T	0.011661	0.0040934	0.027569	0.0040637	-0.0036009	0.0046797	0.0061	0.016	0.0027	0.0117	-0.0097405	0.0039226	0.0024	0.0053	0.0066	0.0044	-0.00908314	0.0035742	-0.0071354	0.0152887
rs940904	A	0.0055537	0.0036636	0.021945	0.0036374	0.0012366	0.0041886	0.056	0.014	0.0268	0.0151	0.00027251	0.0035134	0.012	0.004	0.0027	0.0033	-0.0160188	0.00319734	-0.0205866	0.0137088
rs2130382	G	-0.024796	0.0034736	-0.035316	0.0034487	0.0015207	0.003974	-0.043	0.013	-0.0264	0.0185	-0.0091863	0.0033312	NA	NA	NA	NA	-0.00119269	0.00303297	0.0227297	0.0129733
rs863750	T	0.023962	0.0032899	0.038661	0.0032657	-0.011018	0.0037637	0.042	0.012	0.034	0.0111	0.0083048	0.0031572	0.0069	0.0035	-0.00038	0.0029	-0.0110493	0.00287342	0.00548502	0.0123271
rs11045171	G	-0.011379	0.0040536	-0.031583	0.0040243	-0.007863	0.0046329	-0.033	0.015	-0.0161	0.0143	-0.0095373	0.0038887	-0.0066	0.011	0.0073	0.0112	0.00874175	0.00354328	0.0200967	0.0151475
rs76895963	G	-0.05334	0.012332	-0.089265	0.012238	-0.0063287	0.014097	-0.42	0.056	NA	NA	-0.16027	0.011843	NA	NA	NA	NA	-0.0140859	0.010816	0.0424846	0.0465031
rs73108788	T	0.0071189	0.0041657	0.025301	0.0041347	-0.00066605	0.0047688	0.011	0.016	NA	NA	0.0039109	0.0039973	NA	NA	NA	NA	-0.00655628	0.00364379	-0.00567708	0.015559
rs1131017	G	0.0032907	0.0032431	0.017751	0.0032204	-0.0026938	0.0037078	0.0099	0.012	NA	NA	0.0054688	0.0031098	NA	NA	NA	NA	0.0148215	0.00283383	-0.0203221	0.0121151
rs68147365	A	-0.018567	0.0037387	-0.024781	0.0037115	-0.0033704	0.0042772	-0.011	0.014	-0.0363	0.0209	-0.019021	0.0035847	0.001	0.0093	-0.023	0.0077	-0.010074	0.00326883	0.0164342	0.0139692
rs12322604	G	-0.00048824	0.0042731	0.023527	0.0042421	-0.0082569	0.0048856	0.038	0.016	-0.0186	0.0475	0.0061608	0.0040937	-0.0017	0.0065	0.0021	0.0052	0.00976131	0.00373412	-0.00425906	0.0159654
rs1585705	A	-0.0063003	0.0034914	-0.02364	0.0034665	0.0021388	0.0040001	-0.019	0.013	-0.0194	0.0135	-0.0094626	0.0033494	-0.03	0.0077	-0.014	0.0064	-0.00089186	0.00304354	0.0238768	0.0130384
rs7140110	C	0.027144	0.0035158	0.026223	0.0034908	0.0051649	0.0040264	-0.0001	0.014	0.0162	0.0141	0.042969	0.0033726	-0.01	0.0043	0.0041	0.0034	0.00529212	0.003071	-0.000175015	0.0131933
rs11839342	G	-0.011711	0.0033272	-0.019368	0.0033031	-0.0015645	0.0038066	-0.023	0.013	-0.0177	0.0116	-0.0041737	0.0031911	-0.0063	0.0074	0.0051	0.0062	0.00227325	0.00290612	-0.0113704	0.0124083
rs2238163	C	-0.021804	0.0032179	-0.0017252	0.0031958	-0.006566	0.0036842	0.021	0.012	0.0051	0.0112	-0.00013669	0.0030892	0.0048	0.0043	0.0032	0.0036	1.05848e-05	0.00281189	0.0138393	0.0120222
rs9537983	A	-0.005458	0.0042209	-0.024543	0.0041903	0.0046077	0.0048306	-0.016	0.016	NA	NA	-0.0024173	0.0040476	NA	NA	NA	NA	0.00437482	0.00369267	0.0214385	0.0158026
rs4586287	C	0.011061	0.0034519	0.020543	0.003427	-0.001728	0.003944	0.031	0.015	0.0051	0.0157	0.0020889	0.003313	NA	NA	NA	NA	-0.00460973	0.00301707	-0.000789688	0.0128977
rs11621792	T	0.025263	0.0032502	0.007994	0.0032278	0.0042109	0.0037183	0.011	0.012	-0.0422	0.0235	-0.00096924	0.0031195	0.0076	0.0084	-0.0013	0.007	0.00224238	0.00284342	0.00864255	0.0121018
rs12879801	G	0.01926	0.0032268	-0.00065948	0.0032039	0.0065606	0.0036851	-0.012	0.012	0.0011	0.0125	-0.0072331	0.0030946	0.0019	0.0068	-0.003	0.0056	-0.0030569	0.00281924	-0.00798983	0.0121019
rs17580	A	0.040817	0.0074796	0.025957	0.0074254	-0.00049618	0.0085514	-0.015	0.034	NA	NA	0.0043147	0.0071736	NA	NA	NA	NA	-0.0276659	0.00656824	-0.0165319	0.0278161
rs1037116	T	-0.0059515	0.0039535	0.022854	0.003925	-0.0042185	0.0045286	0.023	0.015	-0.0111	0.0113	-0.0026325	0.0037886	0.0063	0.0079	0.0092	0.0066	0.0050582	0.00345222	-0.0158459	0.0147523
rs147233090	T	0.016548	0.010517	0.16484	0.010437	-0.046798	0.012022	-0.049	0.039	NA	NA	-0.010082	0.01009	NA	NA	NA	NA	-0.00121746	0.00908414	-0.0478875	0.0392208
rs1532085	G	-0.017973	0.0033006	-0.035682	0.0032755	-0.0054557	0.0037757	0.0023	0.012	0.0278	0.0111	0.003295	0.0031649	0.0027	0.0037	0.0098	0.0031	0.00542115	0.00288367	-0.00443017	0.0123557
rs588136	T	-0.020831	0.0039377	-0.052788	0.0039081	-0.0037411	0.0045064	0.033	0.015	-0.0056	0.0115	0.0065035	0.0037772	0.0086	0.0043	0.0024	0.0035	0.0024821	0.00343706	0.0142216	0.0147248
rs4122352	A	0.005831	0.0035236	-0.030796	0.0034979	-0.00043277	0.0040278	-0.032	0.013	-0.0186	0.1409	-0.0012018	0.0033814	-0.015	0.0108	-0.0074	0.009	0.00170133	0.00308051	-0.0110771	0.0131904
rs34898535	T	-0.0082427	0.0033186	-0.021799	0.0032943	0.00049566	0.0037952	-0.014	0.013	0.0344	0.0191	-0.015107	0.0031825	-0.00029	0.0068	0.0034	0.0056	-0.00766206	0.00289576	0.00273625	0.0123684
rs183130	T	-0.058533	0.0034282	-0.032553	0.0034058	-0.027875	0.0039231	0.014	0.013	0.0102	0.0147	-0.0081654	0.0032903	-0.0012	0.0078	0.0019	0.006	-0.00201174	0.00300113	0.00323476	0.0128343
rs8049676	G	-0.0080994	0.0033181	-0.021087	0.0032942	0.0019118	0.0037937	-0.031	0.012	-0.0005	0.0126	-0.0050638	0.0031821	-0.0015	0.0068	-0.0036	0.0057	0.00245206	0.00290229	0.0188098	0.0123401
rs34682685	A	0.055158	0.0052665	0.039864	0.0052275	0.017666	0.0060318	0.019	0.02	NA	NA	0.0048414	0.0050551	0.0056	0.014	-0.00012	0.0101	0.00244198	0.00461368	0.00942544	0.019657
rs2925979	C	-0.01504	0.0035012	-0.051823	0.0034739	0.0019591	0.0040032	-0.094	0.013	-0.0711	0.0114	-0.018576	0.0033597	0.00026	0.0037	-0.0033	0.0031	0.0192058	0.00306291	0.0168512	0.013076
rs7199293	A	0.0035777	0.0032414	0.025068	0.0032178	0.0067026	0.0037068	0.038	0.012	0.0309	0.0132	0.009323	0.0031093	0.0017	0.0044	-0.00089	0.0037	-0.0349434	0.00283114	0.000454103	0.0120967
rs8078513	A	0.013523	0.0070319	0.05905	0.0069781	0.0030923	0.0080506	0.028	0.026	-0.0237	0.1625	0.012459	0.0067467	-0.0031	0.0134	-0.0045	0.011	-0.0139443	0.00615258	-0.0307046	0.0264702
rs76189032	T	0.017286	0.0059175	0.036186	0.0058717	0.0023599	0.006785	0.038	0.024	NA	NA	0.018471	0.0056811	NA	NA	NA	NA	-0.000747755	0.00516559	0.015194	0.0220771
rs72836561	T	0.0014209	0.0091248	0.13638	0.0090537	0.0065845	0.010435	0.044	0.036	NA	NA	0.010489	0.0087428	NA	NA	NA	NA	-0.0127672	0.00800099	0.019783	0.0340252
rs116878033	T	0.015145	0.0085487	0.049808	0.0084856	-0.0082384	0.0097685	0.02	0.035	-0.3422	0.2288	0.0098036	0.0081925	NA	NA	NA	NA	-0.00642747	0.00746385	0.0243609	0.0318935
rs369648654	T	0.037551	0.0032193	0.000399	0.0031977	0.00302	0.0036842	-0.0027	0.012	0.0188	0.014	0.013658	0.0030884	-7.3e-05	0.0034	0.0021	0.0028	0.000871121	0.00280982	-0.00170646	0.0120397
rs75679663	A	-0.049394	0.0179	-0.10198	0.017785	-0.020923	0.020723	-0.054	0.07	NA	NA	-0.04077	0.017134	NA	NA	NA	NA	-0.0107861	0.0155603	NA	NA
rs1801689	C	0.076461	0.0094613	-0.051121	0.0093904	0.054979	0.010851	0.012	0.04	NA	NA	-0.00693	0.0090695	-0.017	0.0214	-0.032	0.0172	0.0311778	0.0082215	-0.0159475	0.0352993
rs77542162	G	0.11339	0.010709	-0.040767	0.010635	0.025428	0.012226	-0.066	0.047	NA	NA	-0.045389	0.010265	NA	NA	NA	NA	-0.0114632	0.00940663	0.0292675	0.0401936
rs56093546	A	-0.032603	0.0040432	-0.0088956	0.0040163	0.0048198	0.0046261	0.018	0.016	0.009	0.014	-0.015731	0.0038807	NA	NA	NA	NA	0.00618026	0.00353965	0.013084	0.0151288
rs144858846	A	0.014469	0.005996	0.034147	0.0059513	0.0025162	0.0068695	0.035	0.023	NA	NA	0.0075585	0.0057521	0.017	0.0085	0.00095	0.0067	-0.0123042	0.00523877	-0.039216	0.0224279
rs12964689	G	-0.0086529	0.003213	-0.018849	0.00319	0.0067904	0.0036753	-0.026	0.012	0.0108	0.0115	-0.004018	0.0030826	-0.014	0.0044	-0.0013	0.0035	0.00141887	0.00280539	0.0030952	0.0120331
rs12151108	A	-0.18917	0.0049541	-0.00079632	0.0049373	-0.026371	0.0056897	0.033	0.019	0.1477	0.0765	0.00057586	0.0047645	0.021	0.0114	0.016	0.0095	0.00200722	0.00435483	0.00703519	0.0186365
rs2569550	C	0.050667	0.0032739	0.0061203	0.003253	-0.0017746	0.0037483	0.013	0.012	-0.0064	0.0117	0.0075391	0.003142	0.0047	0.007	-0.0045	0.0058	-0.00239168	0.0028608	0.00757562	0.0122389
rs58542926	T	-0.054341	0.0060859	-0.085728	0.0060374	0.0080688	0.0069502	0.062	0.022	0.0226	0.0221	0.0048369	0.005846	0.0072	0.0147	0.0074	0.0111	0.00715515	0.0053375	0.0533417	0.0227749
rs62102718	T	0.0065232	0.0035622	0.0193	0.0035367	0.0036723	0.0040735	0.0094	0.013	0.0294	0.015	0.012031	0.0034167	NA	NA	NA	NA	-0.00642472	0.00311183	0.00605165	0.0132759
rs62116988	A	-0.093547	0.0087061	0.0013038	0.0086411	-0.013884	0.009972	-0.032	0.04	NA	NA	-0.0033033	0.0083509	NA	NA	NA	NA	-0.000924017	0.00761071	-0.0185113	0.0323029
rs1551891	A	-0.2491	0.0056622	0.0258	0.0056384	-0.032796	0.0065141	-0.01	0.022	-0.0252	0.0155	-0.00025133	0.0054464	0.01	0.0113	-0.0074	0.0094	0.00300887	0.00496405	-0.0472226	0.021329
rs148601586	G	0.20351	0.014204	0.03445	0.014115	0.0067489	0.016302	-0.0025	0.058	NA	NA	0.00051014	0.013614	NA	NA	NA	NA	0.0349831	0.0124811	0.0529339	0.0525363
rs149661872	T	0.22434	0.015758	0.024584	0.015658	0.028309	0.018049	0	0.065	NA	NA	0.0033161	0.015095	NA	NA	NA	NA	-0.000206471	0.0138555	0.0178596	0.05918
rs146275714	A	0.27685	0.011755	0.015758	0.011686	0.018526	0.013463	-0.076	0.04	NA	NA	-0.0057871	0.011326	NA	NA	NA	NA	-0.022192	0.0103393	0.0657971	0.043826
rs112422902	A	-0.47443	0.0089841	0.064943	0.0089522	-0.069611	0.01036	0.057	0.034	NA	NA	0.017073	0.0086516	NA	NA	NA	NA	-0.00845517	0.00785681	-0.0336312	0.0334971
rs71352241	T	-0.062048	0.0089279	-0.042271	0.0088713	-0.014006	0.01018	0.0007	0.037	-0.0371	0.0267	-0.015101	0.0085654	NA	NA	NA	NA	-0.00261299	0.00781851	0.0397494	0.0332025
rs184590748	A	-0.087791	0.013786	0.0041113	0.01368	0.023045	0.015779	0.052	0.046	NA	NA	0.026491	0.013281	NA	NA	NA	NA	0.00700985	0.0120846	0.0110388	0.0516884
rs36195416	G	0.029915	0.0034496	0.01458	0.0034262	0.012589	0.0039497	NA	NA	-0.0458	0.1048	-0.0028274	0.0033088	-0.0072	0.009	0.0091	0.0075	0.0062556	0.00300711	NA	NA
rs12610709	A	0.013981	0.0042807	0.026614	0.0042496	0.0029751	0.0048958	-0.0067	0.017	0.0217	0.0167	0.0040762	0.0041022	-0.0063	0.0101	0.013	0.0084	0.00666692	0.00374538	-0.0255496	0.0160269
rs34380569	G	-0.02588	0.0039791	-0.0032947	0.0039507	-0.0051472	0.0045475	-0.013	0.014	0.0248	0.0173	-0.0080597	0.0038159	-0.01	0.0088	-0.003	0.0073	-0.00481229	0.00347265	-0.00897919	0.0148788
rs62112763	G	0.0010982	0.0032517	0.023503	0.0032282	-0.0019969	0.0037187	0.018	0.012	NA	NA	0.0025156	0.0031195	NA	NA	NA	NA	-0.0111782	0.00283974	-0.0100877	0.0121672
rs12740374	T	-0.14287	0.0038567	-0.010855	0.0038432	-0.0091658	0.004428	0.036	0.014	0.0258	0.0235	0.0060072	0.0037107	0.011	0.0044	0.0087	0.0036	-0.00496922	0.0033674	-0.0124644	0.0145132
rs140584594	G	-0.029077	0.0035966	-0.0020367	0.0035718	0.0010474	0.004114	-0.23	0.51	NA	NA	0.0058566	0.003451	NA	NA	NA	NA	0.00466252	0.00313336	NA	NA
rs1760801	A	-0.010048	0.0035321	-0.020542	0.0035064	-0.0017401	0.0040375	0.0055	0.013	-0.0117	0.0115	-0.0047237	0.0033895	0.0014	0.0075	-0.0014	0.0063	-0.00119388	0.00308036	0.00682665	0.0132427
rs11118310	T	0.012181	0.0032707	0.020733	0.0032471	-0.0026858	0.0037436	0.06	0.012	-0.0359	0.0115	0.010697	0.0031384	NA	NA	NA	NA	0.0012708	0.00284861	-0.0027562	0.0122332
rs11122450	G	-0.021958	0.0033037	-0.050717	0.0032781	0.0061313	0.0037826	0.007	0.012	0.0045	0.0128	-0.0071522	0.0031673	-0.0016	0.0052	0.0022	0.0042	-0.00207773	0.00287481	-0.0240192	0.0123747
rs553427	T	0.03934	0.0032193	0.011596	0.0031977	0.0025492	0.0036846	0.011	0.012	0.004	0.0127	-0.0083898	0.0030877	-0.0019	0.0043	-0.0056	0.0035	0.010946	0.00280145	-0.00664785	0.0120242
rs3935011	C	0.018172	0.0032209	0.0024306	0.0031986	0.0049255	0.0036886	0.0079	0.012	-0.0201	0.0113	-0.0019221	0.0030916	-0.0072	0.0049	-0.0032	0.0041	-0.00230299	0.00280073	0.00352378	0.0120297
rs61775180	T	-0.027351	0.0032659	0.00092097	0.0032434	-1.4163e-05	0.0037379	-0.0084	0.012	-0.0085	0.0129	-0.0028134	0.0031335	-0.0044	0.0066	0.0044	0.0055	-0.00585132	0.00283986	-0.00788097	0.0120932
rs114165349	C	0.108	0.010636	0.092938	0.01056	-0.0077089	0.01213	0.066	0.04	NA	NA	-0.0047937	0.010212	NA	NA	NA	NA	0.0280973	0.00926208	-0.0246626	0.0398386
rs72663520	T	0.00097379	0.0038299	0.027658	0.0038014	-0.0073637	0.0043833	0.085	0.014	0.0728	0.0161	0.018928	0.003671	0.023	0.0108	0.032	0.009	-0.00191589	0.00332574	0.019479	0.0142492
rs213479	T	-0.01174	0.0032298	-0.017837	0.0032074	0.0077874	0.0036952	0.0084	0.012	-0.0131	0.0131	-0.0037479	0.0030997	-0.00073	0.007	-0.0041	0.0058	0.00371771	0.00281392	0.0100594	0.0120264
rs11591147	T	-0.34453	0.012172	-0.0051188	0.0121	-0.020277	0.013903	0.042	0.051	NA	NA	-0.011422	0.011693	0.014	0.0206	0.03	0.0176	0.0104525	0.0106306	0.00127918	0.0456846
rs472495	T	0.040675	0.0033663	0.0021718	0.0033432	0.0060957	0.0038553	-0.0068	0.013	-0.0048	0.0134	0.0001557	0.0032294	-0.0022	0.0069	0.0077	0.0057	0.00557211	0.0029306	0.0203803	0.0125837
rs11206517	G	0.074087	0.0090227	-0.0072992	0.0089629	0.0010155	0.01031	0.021	0.03	0.0357	0.0246	0.0051091	0.0086426	0.0069	0.011	-0.0023	0.0089	0.00538881	0.00781251	0.0117507	0.0342341
rs7534572	G	0.035309	0.0033596	0.073649	0.0033322	-0.00053571	0.0038448	-0.011	0.015	0.0098	0.0163	-0.0021759	0.0032265	NA	NA	NA	NA	-0.00400644	0.00292573	-0.0169063	0.0125572
rs6658257	G	0.0012104	0.0032748	0.018033	0.0032518	-0.0046612	0.0037461	0.0088	0.012	-0.0299	0.0116	0.00073997	0.0031407	0.0037	0.0065	0.0063	0.0054	0.00878599	0.00285398	0.00723007	0.0125449
rs2618567	T	-0.029157	0.0033891	0.016778	0.0033651	-0.0032289	0.0038734	0.012	0.013	0.0132	0.0122	0.0014376	0.0032538	NA	NA	NA	NA	-0.000240825	0.00296391	0.00209419	0.0126529
rs1985737	A	0.019257	0.0032296	0.0047478	0.0032069	0.0014564	0.0036919	0.0016	0.012	NA	NA	0.00051709	0.0030988	NA	NA	NA	NA	0.00126802	0.00282633	-0.01702	0.0121018
rs6029608	A	0.034087	0.0032149	0.017585	0.0031929	0.014643	0.0036799	0.021	0.012	0.0104	0.0144	0.0054946	0.0030838	0.011	0.0068	0.0049	0.0057	0.00278955	0.00280949	-0.0222865	0.0120298
rs6073958	C	0.040377	0.0040284	0.058466	0.0039985	-0.0018776	0.004608	0.0008	0.015	-0.0172	0.0172	-0.011103	0.0038654	-0.013	0.0082	0.0022	0.0068	-0.00380804	0.00352326	-0.0230128	0.0150944
rs55966194	G	-0.012348	0.0035607	-0.025942	0.0035348	-0.0030358	0.0040732	-0.043	0.013	0.0142	0.1189	-0.020513	0.0034155	NA	NA	NA	NA	0.00153924	0.00311722	0.0112366	0.013318
rs73075609	T	0.061296	0.009878	0.015025	0.009807	0.035352	0.011336	0.034	0.039	NA	NA	-0.0055884	0.0094429	NA	NA	NA	NA	-0.0117118	0.00870207	-0.00399397	0.0371792
rs8126001	T	-0.010316	0.003225	-0.021139	0.0032017	0.00067992	0.003686	-0.0032	0.013	-0.0412	0.0123	-0.012245	0.003095	0.0057	0.0067	-0.01	0.0056	0.0196947	0.00281794	-0.00261441	0.0120795
rs4820324	C	0.0091066	0.0032663	0.019137	0.0032428	-0.0030173	0.0037361	0.022	0.012	0.0103	0.0118	0.0017422	0.0031348	NA	NA	NA	NA	-0.0109102	0.00285776	-0.0206944	0.0122371
rs6008160	A	0.0073196	0.0039297	0.022791	0.0039003	0.0036478	0.0044982	-0.003	0.015	NA	NA	0.0055274	0.0037688	-0.0051	0.0093	-0.0091	0.0077	-0.0243999	0.00344112	-0.0182903	0.0147496
rs55938402	A	-0.037073	0.005369	-0.013658	0.0053325	0.00091898	0.0061417	-0.021	0.021	NA	NA	0.00354	0.0051517	-0.016	0.0191	-0.0082	0.0158	0.00106148	0.00467042	-0.0187629	0.0201176
rs17050272	A	-0.026409	0.0032666	-0.0040429	0.003244	-0.0043497	0.0037366	0.037	0.012	-0.0104	0.0113	0.016294	0.0031341	-0.005	0.0047	0.0048	0.0038	-0.00173887	0.00284237	-0.00792633	0.0122285
rs13389219	T	-0.025652	0.0032848	-0.04787	0.0032599	0.0051981	0.0037586	-0.07	0.012	-0.0863	0.0191	-0.01718	0.0031543	-0.017	0.0038	-0.0028	0.003	0.0155985	0.00285901	-0.0115282	0.0122606
rs62171034	T	-0.018206	0.0033067	-0.0047498	0.0032836	-0.0069439	0.0037837	0.019	0.012	0.0055	0.0128	4.8243e-05	0.0031726	NA	NA	NA	NA	0.0041442	0.00287717	0.0116749	0.0123922
rs13390766	G	0.015915	0.005837	0.034147	0.005795	-0.0091896	0.0066798	-0.0085	0.023	0.0052	0.0241	-0.0021164	0.0055973	NA	NA	NA	NA	0.00258939	0.0050747	-0.0455634	0.0219422
rs10206674	G	0.033462	0.0049246	0.018517	0.0048913	0.0014709	0.0056515	0.055	0.021	0.0461	0.019	0.0075151	0.0047266	0.012	0.0086	0.0082	0.0071	-0.00729274	0.00428622	0.0064889	0.0183616
rs952275	G	0.1063	0.0032096	0.038563	0.0031949	0.014495	0.0036797	0.0049	0.012	-0.0014	0.025	-0.0060064	0.0030894	-0.0005	0.0036	-0.0045	0.0029	-0.00254053	0.00279701	NA	NA
rs71435595	C	0.058015	0.008394	0.033918	0.0083313	0.0084388	0.0096141	-0.0006	0.032	NA	NA	-0.014963	0.008059	NA	NA	NA	NA	0.00904248	0.00731048	0.0435192	0.0311061
rs13382651	G	-0.0087674	0.0032158	-0.020013	0.0031927	0.0014214	0.003678	0.0069	0.012	0.0036	0.0159	-0.0052005	0.0030842	-0.0044	0.0043	0.0029	0.0035	-0.000768048	0.00279786	-0.0240612	0.0120346
rs2972155	G	0.0093111	0.0033683	0.035791	0.0033437	0.0015689	0.0038564	0.091	0.013	0.0429	0.0211	0.017637	0.0032323	NA	NA	NA	NA	-0.00657857	0.00293033	-0.0200771	0.0125988
rs886812	C	-0.01843	0.0032841	-0.016184	0.003261	0.0033888	0.0037568	0.0003	0.012	-0.0107	0.0119	-0.0018431	0.0031503	NA	NA	NA	NA	0.00561165	0.00285766	NA	NA
rs4665972	C	-0.048169	0.0033075	-0.10046	0.0032774	0.0048582	0.003789	0.046	0.013	0.0371	0.0123	0.016519	0.0031738	0.03	0.0076	0.05	0.0063	0.0354986	0.00287383	0.0125717	0.0123465
rs4299376	T	-0.057028	0.0034326	-0.0069241	0.0034104	-0.0085255	0.0039318	-0.012	0.013	0.0693	0.1075	0.016246	0.0032956	-0.0062	0.0044	-0.0055	0.0037	-0.00671346	0.00298857	-0.0151743	0.0128313
rs6709904	G	-0.0451	0.0051261	-0.013115	0.0050899	0.0028846	0.0058705	0.023	0.019	0.031	0.0373	-0.0053436	0.0049188	6.6e-05	0.0071	-0.0074	0.0059	-0.0157709	0.00444945	-0.0408157	0.0190835
rs189671	A	-0.027403	0.0034761	-0.0080085	0.0034521	-0.0042052	0.0039724	-0.023	0.013	-0.0096	0.0126	-0.0017195	0.0033365	NA	NA	NA	NA	-0.00821863	0.00302159	0.0149773	0.0129783
rs9841897	C	0.032314	0.0044108	0.0064046	0.0043799	-0.0055003	0.0050487	0.035	0.017	0.0194	0.012	0.011226	0.0042329	-0.0013	0.0097	-0.003	0.0081	0.00590406	0.00386116	-0.00311685	0.0165221
rs3105363	G	0.019721	0.0039661	0.029482	0.0039377	-0.0010207	0.0045366	NA	NA	0.0103	0.0126	0.026833	0.0038061	NA	NA	NA	NA	-0.00658028	0.0034619	NA	NA
rs78946096	G	-0.045191	0.0068738	-0.0037257	0.0068244	-0.0041964	0.0078563	-0.024	0.029	NA	NA	-0.0066707	0.0065932	NA	NA	NA	NA	0.00833571	0.00599064	-0.0213115	0.0256759
rs684773	C	0.01142	0.0037961	0.031222	0.0037688	-0.0081859	0.0043406	0.052	0.014	0.0331	0.0163	0.0036217	0.0036415	0.0051	0.0052	0.0062	0.0042	0.00712849	0.00331348	-0.00571365	0.0142129
rs9844972	C	0.0058477	0.0063505	0.043894	0.0063041	-0.0032549	0.0072659	0.066	0.025	NA	NA	0.010848	0.0060901	NA	NA	NA	NA	-0.017624	0.00553997	0.00921739	0.0237902
rs12486657	A	0.013716	0.0051008	0.03004	0.0050642	0.0085643	0.0058184	-0.025	0.019	0.0328	0.0566	-0.047225	0.0048963	NA	NA	NA	NA	-0.00263735	0.0044362	-0.00325228	0.0182479
rs7640978	T	-0.035445	0.0056241	-0.0062653	0.0055847	-0.016696	0.0064372	0.0087	0.022	0.0231	0.0245	-0.00065959	0.0053955	-0.016	0.0063	-0.0054	0.0053	0.00770033	0.00490968	0.0061411	0.0210432
rs6800707	G	0.014594	0.0040923	0.037236	0.0040624	0.00066494	0.0046858	0.0018	0.016	0.0109	0.0376	-0.0073447	0.0039252	NA	NA	NA	NA	-0.00794253	0.00357246	0.0218725	0.0153768
rs13105682	G	0.011083	0.0070665	0.039933	0.0070139	0.00083367	0.0080787	0.017	0.033	NA	NA	-0.0015784	0.0067761	NA	NA	NA	NA	0.0250003	0.00615264	-0.02824	0.0266312
rs73243877	G	0.017745	0.0043004	0.039557	0.0042681	-0.0024001	0.0049194	0.0006	0.016	NA	NA	0.011825	0.0041258	0.017	0.0134	-0.007	0.0111	-0.0036749	0.00375239	0.0214973	0.0160143
rs59950280	A	0.030409	0.0034617	0.034682	0.0034369	0.0074142	0.0039649	0.033	0.013	0.0173	0.0116	0.010075	0.003322	0.012	0.0074	-0.0018	0.0061	0.00290824	0.00301659	NA	NA
rs2699418	C	0.01359	0.0035979	0.020018	0.003572	0.0022735	0.0041187	0.014	0.014	-0.0225	0.0176	0.0013843	0.0034527	NA	NA	NA	NA	0.00160239	0.00314327	NA	NA
rs1471251	T	0.018374	0.0032899	0.038118	0.0032652	-0.0088023	0.0037644	-0.0027	0.012	0.0129	0.012	0.0024252	0.0031566	NA	NA	NA	NA	-0.00585544	0.00287131	0.0168473	0.0123316
rs13131633	T	0.0072685	0.00322	0.026012	0.0031964	0.0017188	0.0036873	0.027	0.012	0.0122	0.0118	0.0052077	0.0030883	0.0083	0.0043	0.0032	0.0035	-0.0033086	0.0028087	-0.00417872	0.0120382
rs6595187	G	-0.0039082	0.0035735	-0.031075	0.0035471	1.8043e-05	0.0040858	-0.0035	0.013	-0.031	0.016	-0.017098	0.0034262	-0.0073	0.0074	-0.0022	0.0061	0.00490697	0.00311784	-0.0108577	0.0133625
rs7734476	A	0.023676	0.0032219	0.0026926	0.0032001	4.1946e-05	0.0036864	-0.032	0.012	-0.0377	0.0118	-0.0050502	0.0030926	-0.0064	0.0043	-0.0042	0.0035	-0.00243745	0.00281304	0.00430525	0.0120698
rs4705986	G	-0.015956	0.006667	-0.043803	0.0066179	0.0059841	0.007617	-0.053	0.023	NA	NA	-0.014537	0.0063953	0.022	0.0126	-0.016	0.0081	0.0168786	0.00581572	0.0305777	0.0248453
rs4704727	G	0.037741	0.0033911	0.034163	0.0033675	0.0048939	0.0038803	-0.0032	0.013	0.0067	0.0173	0.025205	0.0032557	-0.0011	0.0038	0.0013	0.0031	-0.00422598	0.00295838	-0.0117803	0.0126891
rs138373837	T	-0.058537	0.010448	-0.019412	0.010377	-0.002693	0.012	0.089	0.043	NA	NA	0.010472	0.010026	NA	NA	NA	NA	0.0108951	0.00911652	0.0463109	0.0395111
rs143455776	C	-0.063493	0.0089826	-0.0054135	0.0089184	-0.010038	0.01022	0.046	0.036	NA	NA	-0.0004467	0.0086126	NA	NA	NA	NA	0.00474296	0.00785712	-0.0152192	0.0338784
rs30366	A	0.011731	0.0044078	0.031751	0.0043756	-0.0080773	0.0050396	0.036	0.015	0.0263	0.0147	0.0062006	0.004226	0.0066	0.0055	0.0085	0.0045	0.00276103	0.00372407	-0.0238044	0.0159682
rs9687846	A	0.033631	0.0040471	0.054524	0.0040165	-0.0017677	0.0046277	0.082	0.015	0.0511	0.018	0.018583	0.003884	0.0096	0.0049	0.0053	0.004	-0.0263617	0.00350449	-0.0079979	0.015019
rs37537	C	-0.0089273	0.0033041	-0.019282	0.0032802	-0.0014687	0.0037779	-0.025	0.012	-0.0125	0.0112	-0.0062923	0.0031696	-0.006	0.0043	-0.005	0.0035	0.00306766	0.00285618	0.00224151	0.0122461
rs4976033	G	0.0056651	0.0033188	0.024069	0.0032947	-0.00032692	0.0037964	0.028	0.012	0.045	0.0117	0.0021347	0.0031836	0.0057	0.0039	-3.4e-05	0.0033	-0.0151105	0.00289362	NA	NA
rs12916	C	0.061845	0.0032778	0.0052561	0.0032574	0.0049438	0.0037512	-0.041	0.014	-0.0267	0.011	-0.012991	0.003147	-0.0039	0.0037	9.7e-05	0.003	-0.00546177	0.00285996	-0.00945052	0.012251
rs375303233	T	-0.0088564	0.0036173	-0.020309	0.0035912	-0.0011898	0.0041369	-0.015	0.013	-0.002	0.0127	-0.0060757	0.0034671	-0.0016	0.0077	-0.0045	0.0064	0.00255043	0.00315755	-0.00744263	0.0135003
rs6904349	T	0.017281	0.0042471	0.025971	0.0042173	-0.0019342	0.0048561	0.008	0.016	-0.0108	0.0145	0.0035701	0.0040747	0.0048	0.0083	-0.0062	0.0069	-0.00885838	0.00370966	0.024556	0.0159037
rs6923071	T	-0.016663	0.0032586	-0.022861	0.0032353	-0.0038188	0.0037253	-0.013	0.012	-0.0268	0.0114	-0.0024547	0.0031245	-0.012	0.0044	-0.0013	0.0037	-0.0237093	0.00284073	-0.0117761	0.0122409
rs577721086	C	0.048793	0.0074275	0.087828	0.0073719	-0.013809	0.0085208	0.082	0.026	NA	NA	0.014914	0.007136	0.069	0.0304	0.037	0.0253	-0.0554554	0.00651027	0.00169856	0.0277797
rs10872408	T	-0.0073945	0.0032579	-0.017873	0.0032346	0.0067276	0.0037319	-0.008	0.012	NA	NA	0.00039959	0.0031261	NA	NA	NA	NA	0.0103046	0.00284541	0.00716662	0.0120755
rs632057	G	-0.024044	0.0033288	-0.041864	0.0033036	0.0094592	0.003807	-0.045	0.012	-0.0242	0.0123	-0.016764	0.0031941	-0.013	0.0035	-0.0026	0.0029	0.00507593	0.00290107	0.0166448	0.0124795
rs559154772	C	-0.013229	0.013812	0.010708	0.013714	-0.096864	0.015868	NA	NA	-0.172	0.0992	-0.019669	0.013248	NA	NA	NA	NA	0.0176083	0.0120533	0.0546397	0.0524993
rs633863	A	0.021126	0.0072977	-0.014859	0.0072467	0.33795	0.0084029	0.033	0.027	NA	NA	0.0090422	0.0070058	0.0034	0.0136	0.022	0.011	4.86113e-05	0.00638753	0.032351	0.0271504
rs117965696	G	-0.016382	0.0058581	0.003104	0.0058172	-0.34325	0.0067173	-0.0051	0.022	NA	NA	-0.0067068	0.0056212	NA	NA	NA	NA	0.00702081	0.00510874	-0.0445299	0.0219033
rs139451770	C	-0.029278	0.029594	0.03624	0.029374	-0.2867	0.032114	0.21	0.099	NA	NA	-0.017692	0.028502	NA	NA	NA	NA	-0.0142611	0.0257048	NA	NA
rs1510226	C	0.10637	0.011626	-0.077591	0.011539	0.41328	0.019606	0.039	0.047	0.0149	0.0202	0.030565	0.011108	-0.031	0.0285	0.02	0.0218	-0.00228615	0.010175	0.077248	0.0430914
rs77613626	G	-0.014987	0.014662	0.0089601	0.014566	-0.43958	0.017501	-0.1	0.069	NA	NA	-0.035124	0.014104	NA	NA	NA	NA	0.00046895	0.0127445	-0.089286	0.0547945
rs9365205	G	-0.018721	0.0069564	0.0047875	0.006907	-0.27309	0.0080178	-0.0074	0.028	-0.0094	0.0141	0.0060377	0.006667	NA	NA	NA	NA	0.000912392	0.00605103	0.00188822	0.0258884
rs1835346	G	0.0013835	0.010526	-0.045296	0.010455	0.50254	0.012055	-0.013	0.043	-0.111	0.2105	0.0052051	0.010096	NA	NA	NA	NA	0.0166652	0.00923349	0.0186942	0.0393897
rs112599924	A	-0.013996	0.013761	-0.014391	0.013666	-0.28359	0.016454	NA	NA	NA	NA	-0.0077937	0.01317	NA	NA	NA	NA	0.0131246	0.0120505	0.00621067	0.0508991
rs150683617	C	-0.013924	0.010353	0.0031581	0.010281	0.18552	0.011252	-0.013	0.039	NA	NA	0.0061428	0.0099044	NA	NA	NA	NA	0.0199471	0.00903475	-0.0331453	0.0390929
rs2235215	C	-0.029763	0.0035085	-0.0013131	0.0034847	-0.0031157	0.0040191	-0.0092	0.013	-0.0231	0.0137	-0.0051316	0.0033635	0.0015	0.0076	-0.0039	0.0059	-0.00245791	0.00305511	0.0243706	0.0133842
rs149316622	G	0.039853	0.014383	-0.0095986	0.014277	0.41332	0.016789	-0.048	0.056	NA	NA	0.0086047	0.013812	NA	NA	NA	NA	0.00415044	0.0126212	0.0154993	0.0541737
rs62435517	T	-0.0033361	0.024001	0.032957	0.023833	-0.24821	0.027601	-0.14	0.091	NA	NA	-0.012237	0.023105	NA	NA	NA	NA	0.0266758	0.0208345	NA	NA
rs71565789	C	-0.022738	0.010854	-0.0013547	0.01077	-0.19398	0.012854	0.072	0.042	NA	NA	0.0057161	0.010418	NA	NA	NA	NA	-0.000865315	0.00951056	-0.0313988	0.0405892
rs10440833	A	-0.0017517	0.0036572	0.020131	0.0036308	-0.0034717	0.0041832	0.15	0.013	0.2213	0.0112	0.039574	0.0035085	NA	NA	NA	NA	-0.006118	0.00318683	0.0113751	0.0136748
rs28752924	C	0.011546	0.0033449	0.031595	0.0033205	0.0015792	0.003831	0.069	0.018	NA	NA	0.0044397	0.0032087	NA	NA	NA	NA	0.00511273	0.00291002	NA	NA
rs1052248	A	0.022661	0.0036761	0.024229	0.0036497	-0.00043745	0.0042082	0.0014	0.014	-0.0224	0.0129	0.015608	0.0035311	NA	NA	NA	NA	0.0118531	0.00320354	-0.0038765	0.0138168
rs189209601	A	0.0065078	0.0076447	0.051803	0.0075876	-0.0083581	0.008749	-0.049	0.03	NA	NA	0.036582	0.0073268	NA	NA	NA	NA	0.0141934	0.00664625	NA	NA
rs28752516	G	0.015462	0.0032633	0.041414	0.0032392	0.0040448	0.003729	0.056	0.013	0.0302	0.0124	-0.0068031	0.0031303	NA	NA	NA	NA	0.0110903	0.00284471	0.004695	0.0122305
rs147627829	A	0.030765	0.0078527	0.051466	0.0077967	-0.0078209	0.0089873	0.082	0.033	-0.1882	0.2576	-0.00096147	0.0075261	NA	NA	NA	NA	-0.00415156	0.00686765	0.0354058	0.0292918
rs998584	A	0.019181	0.0032249	0.042217	0.0032007	-0.0046573	0.0036869	0.033	0.013	0.024	0.0115	0.028348	0.0030925	0.0078	0.0045	0.0011	0.0037	-0.0108849	0.00281122	0.0103265	0.0120642
rs199997720	C	-0.021092	0.0035994	0.0033052	0.0035743	-0.0044859	0.004111	0.018	0.013	-0.0062	0.0132	0.007449	0.0034507	-0.0053	0.0075	0.004	0.0063	0.00316282	0.00313127	-0.00859886	0.0134613
rs11770163	C	0.0040432	0.0034208	0.019811	0.0033961	0.0054788	0.0039105	-0.0017	0.013	0.0204	0.0171	0.0029261	0.003282	NA	NA	NA	NA	0.00569311	0.00297591	0.0140311	0.0128111
rs6977665	G	0.01265	0.0032792	0.019428	0.0032555	0.00018386	0.0037502	-0.036	0.012	0.0011	0.0114	-0.00075743	0.003147	0.0085	0.0043	0.0038	0.0035	-0.000335143	0.00285074	0.00912821	0.0124461
rs4731702	T	-0.021846	0.0032078	-0.047009	0.0031836	0.00239	0.0036683	-0.065	0.012	-0.0389	0.0122	-0.017351	0.0030762	-0.0096	0.0036	-0.0065	0.0029	0.00273794	0.00278927	-0.00637528	0.0120076
rs75721796	A	0.010645	0.0039851	0.022695	0.0039563	-0.0078654	0.0045564	0.036	0.014	0.0334	0.0167	0.0054952	0.0038215	0.0039	0.0078	0.00042	0.0064	-0.011026	0.00346183	-0.0035222	0.0143004
rs2282889	G	0.019508	0.0032908	0.0076006	0.0032676	0.0028629	0.0037601	-0.0046	0.012	0.0235	0.0125	-0.0053121	0.0031549	-0.0031	0.0045	0.0039	0.0036	0.00191311	0.00286267	-0.014928	0.0123277
rs73066466	C	0.039925	0.0038015	0.0096754	0.0037752	0.008118	0.0043541	0.0046	0.015	0.0106	0.0132	0.0019498	0.0036465	-0.012	0.0098	-0.023	0.0082	0.00419624	0.00331072	-0.00815113	0.014189
rs17725246	C	0.037331	0.004147	-0.0011549	0.0041177	0.0094809	0.004747	-0.024	0.016	-0.0077	0.0115	-0.019977	0.0039773	0.005	0.0048	-0.0091	0.0038	0.00566397	0.00360588	-0.00770057	0.0155147
rs6460043	C	-0.064844	0.01363	-0.12151	0.013529	0.019218	0.015603	0.0001	0.067	NA	NA	0.0035413	0.013103	0.039	0.1346	-0.087	0.1078	0.0217752	0.0119366	0.0420258	0.0505184
rs73134935	A	-0.018151	0.0061963	-0.049377	0.0061532	-0.014555	0.0070953	-0.047	0.024	0.1539	0.1856	0.0037768	0.0059458	NA	NA	NA	NA	0.00398287	0.00541824	0.0262913	0.0231151
rs33951980	T	-0.024093	0.0047539	-0.13623	0.0047105	-0.0045255	0.0054334	0.03	0.018	0.0108	0.0181	0.018298	0.0045625	0.01	0.0109	0.0031	0.0083	0.0529079	0.00415036	0.0370838	0.0177817
rs2721937	T	-0.030067	0.0041071	-0.016184	0.0040788	-0.0045882	0.0047005	-0.0093	0.016	-0.0146	0.0118	-0.018175	0.0039416	-0.0067	0.0053	-0.0063	0.0044	-0.0119044	0.00359407	-0.000480115	0.0153705
rs28601761	G	-0.070949	0.0032871	-0.093826	0.0032604	8.9502e-05	0.0037657	-0.018	0.012	NA	NA	0.016282	0.0031577	NA	NA	NA	NA	0.0123746	0.00286985	NA	NA
rs3860846	T	0.016812	0.0036422	0.032694	0.0036157	-0.0096392	0.0041588	0.014	0.013	0.0311	0.0113	0.0035429	0.0034954	-0.0066	0.0067	0.0016	0.0056	-0.00227886	0.00317879	0.00652864	0.0133983
rs55831924	T	0.020987	0.0033564	-0.0039047	0.0033322	0.0030608	0.0038387	-0.029	0.015	-0.0206	0.0178	-0.002231	0.0032208	-0.0019	0.0083	0.0013	0.0069	0.00346871	0.00293145	0.0204691	0.0125389
rs73204719	T	-0.0061504	0.0045886	-0.032708	0.004556	0.005832	0.0052551	0.027	0.019	0.0433	0.0225	-0.0072456	0.0044034	NA	NA	NA	NA	-0.00320674	0.00400209	0.0333574	0.0171735
rs59347135	G	0.031013	0.007897	0.080194	0.0078392	-0.0083063	0.009023	-0.0012	0.029	-0.0395	0.0179	0.021997	0.0075694	NA	NA	NA	NA	-0.0113764	0.00687359	0.0344691	0.0294668
rs144503444	C	0.055503	0.012069	0.15893	0.01198	-0.015129	0.01381	NA	NA	NA	NA	-0.023825	0.011581	0.016	0.0153	0.021	0.0127	-0.0127602	0.0105544	NA	NA
rs145391587	C	-0.038324	0.0053292	-0.19478	0.005273	0.009829	0.0060969	-0.087	0.021	-0.0326	0.0178	0.011137	0.0051158	-0.0097	0.0118	-0.01	0.0098	0.0089972	0.00465929	0.00465913	0.019974
rs28615248	C	0.028061	0.004046	0.014438	0.0040167	0.0049526	0.0046296	0.0029	0.015	0.0144	0.0135	0.010723	0.0038799	0.0057	0.0086	-0.0049	0.0071	0.00552747	0.00353607	-0.0224921	0.0152133
rs4738684	G	-0.035733	0.0034072	-0.028371	0.0033831	-0.0034777	0.0038933	0.0004	0.014	0.0163	0.0145	0.0076098	0.0032686	-0.0011	0.0036	0.0088	0.003	-0.0163452	0.00297532	0.00790617	0.0127254
rs13269725	G	0.016731	0.0059366	0.042169	0.0058951	0.0022806	0.0067891	0.032	0.023	0.0396	0.0159	0.011446	0.0056955	0.0055	0.0129	-0.0076	0.0107	-0.0300107	0.00520359	0.0055446	0.0222866
rs6995407	G	0.0075183	0.0032171	-0.022104	0.0031939	-0.00015834	0.0036793	0.038	0.012	NA	NA	0.0087676	0.0030888	NA	NA	NA	NA	-0.000500986	0.00280713	-0.00717367	0.0120412
rs2740488	C	-0.0079156	0.0036471	-0.02127	0.0036209	0.00026676	0.0041733	-0.014	0.014	-0.0236	0.013	-0.0066994	0.0034984	-0.0032	0.0074	0.0062	0.0062	0.000751586	0.00318265	0.017555	0.0136368
rs7020604	G	-0.0079397	0.003401	-0.018871	0.0033765	0.0015852	0.0038862	-0.0088	0.013	-0.0224	0.0118	-0.0038058	0.0032614	-0.0045	0.0073	-0.0067	0.0061	0.00842283	0.00297014	-0.00471208	0.0126973
rs115478735	T	0.047708	0.0041627	-0.025026	0.004134	-0.0054767	0.0047647	0.057	0.015	0.0969	0.0469	0.047656	0.0039951	NA	NA	NA	NA	-0.00583784	0.00362263	-0.0482684	0.0155063
rs7025981	A	-0.0071258	0.0032336	-0.018801	0.0032105	0.0089264	0.0036966	-0.0038	0.012	0.0007	0.0126	-0.0097536	0.0031043	-0.0075	0.0044	0.00044	0.0036	-0.00361008	0.00282341	-0.0091183	0.0120779
rs13290734	A	-0.013505	0.0035441	0.019822	0.0035189	-0.0068079	0.004056	-0.034	0.014	-0.1531	0.027	-0.017194	0.0033978	-0.013	0.0093	-0.018	0.0077	0.00995356	0.00309791	-0.02592	0.0132316
rs296884	T	-0.0028909	0.0036936	-0.027354	0.0036665	0.0069007	0.0042235	-0.053	0.014	-0.0123	0.0121	-0.0038829	0.0035435	-0.00046	0.0068	-0.0017	0.0057	-0.00571032	0.00322737	0.000259966	0.0138727
rs7357754	G	0.0057345	0.0032214	0.020858	0.003198	0.0034264	0.0036825	0.023	0.012	-0.0052	0.0122	0.00033729	0.0030909	0.005	0.0044	-0.0023	0.0037	-0.00222299	0.0028132	0.00235722	0.0120349
a. ApoB, apolipoprotein B; EAS, East Asian; EUR, European; Lp(a), lipoprotein(a); OR, odds ratio; SE, standard error; T2DM, type 2 diabetes; TG, triglycerides.
b. Estimates are expressed in standard deviation for lipid fractions, HbA1c and testosterone, in pmol/L (natural log transformed) for fasting insulin, in mmol/L for fasting glucose, and in log odds ratio for type 2 diabetes and estradiol (above and below the limit of detection).

## Sheet: S17
Additional file 2: Table S17. Genetic variants for multivariable Mendelian randomization analyses and their associations with type 2 diabetes, glycemic traits and sex hormones in men.
SNP	Effect allele	ApoB		TG		Lp(a)		T2DM (EUR)		T2DM (EAS)		HbA1c		Fasting insulin		Fasting glucose		Testosterone		Estradiol
		Beta	SE	Beta	SE	Beta	SE	logOR	SE	logOR	SE	Beta	SE	Beta	SE	Beta	SE	Beta	SE	logOR	SE
rs74563318	A	-0.012087	0.0096559	-0.058872	0.0097153	-0.013005	0.01091	0.039	0.032	NA	NA	0.026114	0.009423	NA	NA	NA	NA	0.0213983	0.00839208	0.00768043	0.035281
rs140107293	G	-0.014477	0.0048623	-0.027603	0.0048935	0.00048749	0.0054984	-0.0055	0.015	0.0178	0.02	-0.0055424	0.0047568	-0.022	0.0114	0.019	0.0096	-0.00586074	0.00420571	-0.0195794	0.0178356
rs7075901	A	0.0078322	0.0035325	-0.031228	0.0035546	-0.0069865	0.0039852	-0.0038	0.011	0.0174	0.0118	-0.0090428	0.0034554	-0.0026	0.0069	-0.0015	0.0058	-0.00211433	0.00305137	0.0512158	0.0128934
rs4418728	T	-0.025856	0.0035384	-0.03342	0.0035608	-0.006023	0.0040023	0.0004	0.011	0.0181	0.0131	-0.011082	0.0034611	-0.00053	0.0051	-0.0011	0.0044	-0.0100764	0.00305948	0.00547498	0.012904
rs113344423	A	0.019078	0.0074994	0.04435	0.0075461	0.0047737	0.0084603	-0.05	0.024	-0.0813	0.2194	-0.0035489	0.0073328	NA	NA	NA	NA	0.0160216	0.00649221	-0.0160918	0.027523
rs115739682	A	-0.025563	0.0045015	-0.00059538	0.0045303	-0.0032061	0.0050857	0.0007	0.014	0.0142	0.0222	0.0014734	0.0044047	NA	NA	NA	NA	0.00115147	0.00388889	0.0136662	0.016374
rs4391855	A	0.021516	0.0091393	0.060879	0.0091948	0.0026001	0.010321	-0.025	0.03	NA	NA	-0.0017992	0.0089542	-0.005	0.0104	-0.00099	0.0088	0.0106983	0.00787823	0.0253948	0.0329856
rs141414463	T	0.064195	0.011806	0.23308	0.011846	-0.033384	0.013291	-0.0002	0.037	NA	NA	-0.031646	0.011513	NA	NA	NA	NA	0.00612117	0.0101331	-0.08386	0.0443405
rs143811287	T	0.05512	0.011251	0.23608	0.01129	-0.017161	0.012652	-0.03	0.036	NA	NA	-0.021665	0.010971	NA	NA	NA	NA	0.0228667	0.0097439	-0.0541004	0.0418434
rs3825041	C	-0.051528	0.0071297	-0.27614	0.0071231	0.013935	0.0080435	-0.024	0.022	0.0069	0.0135	0.014062	0.0069591	-0.0074	0.0071	-0.0038	0.0061	-0.00919721	0.0061299	0.0378151	0.0261785
rs560355	G	0.005388	0.0036297	0.024226	0.003653	-0.0054628	0.0040988	0.025	0.011	-0.0101	0.012	0.0012601	0.0035507	NA	NA	NA	NA	-0.0102553	0.00313413	-0.00647897	0.0132389
rs10838681	A	-0.0086924	0.0039706	-0.035094	0.0039951	1.2459e-05	0.004485	0.0051	0.013	-0.0191	0.0124	0.014858	0.0038832	-0.0058	0.0041	0.015	0.0034	0.00785198	0.00342974	-0.0117771	0.0145191
rs58270597	T	-0.042223	0.0075843	0.00046625	0.0076343	0.00061526	0.0085526	-0.011	0.023	-0.0078	0.0115	0.0033853	0.0074093	0.0063	0.011	0.012	0.0091	0.00102661	0.00653526	NA	NA
rs102275	C	-0.039227	0.0036826	0.054744	0.003704	0.0045205	0.0041609	-0.044	0.012	-0.0209	0.0154	-0.026577	0.0035992	-0.00069	0.0039	-0.02	0.0032	-0.00219457	0.00318314	-0.0464922	0.0135669
rs2302263	T	0.0053561	0.0062594	0.040888	0.0062955	-0.0029952	0.0070485	0.03	0.019	-0.0025	0.0117	0.018703	0.0061225	0.0029	0.0083	0.0034	0.0068	0.00848634	0.0054128	NA	NA
rs2306363	T	0.016568	0.0043448	-0.02551	0.0043737	-0.00091807	0.0049119	-0.04	0.014	-0.0136	0.0132	-0.0069037	0.0042496	-0.031	0.0096	-0.0064	0.0081	-0.00217866	0.00375503	-0.0111307	0.0159018
rs3184504	C	0.022966	0.003528	-0.0080573	0.0035513	0.0032402	0.0039829	-0.0042	0.011	-0.1703	0.1583	0.029331	0.0034484	-0.0028	0.0038	0.0027	0.0031	-0.0104483	0.00304517	NA	NA
rs1716403	C	0.0058863	0.0037671	0.022124	0.003792	-0.0063419	0.0042532	0.0038	0.012	0.112	0.102	0.0036133	0.0036856	0.0049	0.0053	-0.00065	0.0044	-0.00181359	0.00325695	-0.0131531	0.0137309
rs79719909	G	-0.0069244	0.0044242	-0.026009	0.0044527	0.0015114	0.0049984	-0.013	0.014	-0.0343	0.0185	-0.0037792	0.004328	0.015	0.0117	-0.018	0.0098	-0.00777579	0.00381898	-0.0159963	0.0162126
rs73079476	C	0.016269	0.0049122	0.041246	0.0049415	0.0030708	0.0055488	-0.0031	0.015	0.0027	0.0164	0.003975	0.0048009	0.00065	0.005	0.0012	0.0042	0.0041557	0.0042458	-0.000764292	0.0179551
rs76895963	G	-0.041907	0.0135	-0.09683	0.0136	0.0052286	0.01515	-0.51	0.052	NA	NA	-0.22054	0.013226	NA	NA	NA	NA	-0.0604619	0.0117371	0.0319346	0.04881
rs2122982	A	-0.02423	0.0041167	-0.034067	0.0041437	-0.0093711	0.0046538	-0.0068	0.013	0.0005	0.019	-0.016252	0.0040286	0.0071	0.0097	-0.0099	0.0082	-0.00201384	0.00355657	0.0185764	0.0149395
rs7140110	C	0.020139	0.0038538	0.034103	0.0038785	0.008736	0.0043556	-0.01	0.013	-0.0037	0.0143	0.03464	0.0037705	-0.0037	0.0045	0.00043	0.0037	0.0073496	0.00334037	-0.0297821	0.0141376
rs9604570	G	-0.0096389	0.0045413	-0.035393	0.0045693	0.0052984	0.0051324	0.0056	0.015	-0.021	0.0247	-0.040561	0.0044434	0.003	0.0051	0.002	0.0041	-0.000769774	0.00393035	0.0213602	0.0165398
rs11571836	G	-0.033982	0.0042827	-0.0011034	0.0043117	-0.0068854	0.0048437	-0.0053	0.014	0.0218	0.0117	-0.0041247	0.0041921	0.0027	0.0058	-0.0047	0.005	-0.00248284	0.003712	-0.0145219	0.0157163
rs8025505	T	-0.0098217	0.0040485	0.024943	0.0040736	-0.0029784	0.0045799	0.0073	0.013	-0.0201	0.0117	0.0018615	0.0039629	0.0025	0.0069	-0.00074	0.006	0.0018883	0.00350239	0.0146423	0.0147345
rs139974673	C	0.033264	0.011322	0.13327	0.011382	-0.032713	0.012815	-0.04	0.035	NA	NA	-0.0048224	0.011099	NA	NA	NA	NA	0.0296785	0.00970302	-0.142535	0.0438702
rs261342	C	-0.027735	0.0042676	-0.043598	0.0042941	-0.0094628	0.0048147	-0.019	0.014	-0.0095	0.012	0.0015478	0.004174	NA	NA	NA	NA	0.00133093	0.00369288	0.00241692	0.0157521
rs11635675	G	0.011423	0.0037001	0.030839	0.0037238	0.0034906	0.0041793	0.014	0.012	-0.081	0.1097	-0.0064307	0.0036208	0.0041	0.0054	0.0016	0.0044	-0.0100282	0.00320436	0.00666772	0.0135013
rs2472298	A	0.023051	0.0039218	-0.0068828	0.0039483	0.0021546	0.0044289	0.0065	0.012	-0.0055	0.012	0.0043889	0.0038387	0.0011	0.007	-0.0046	0.0059	-0.00301287	0.00339201	-0.0266711	0.0142771
rs12928099	A	0.0072107	0.0038743	-0.032877	0.0038996	0.0090851	0.0043706	-0.009	0.012	-0.0306	0.1571	-0.0031644	0.0037911	-0.014	0.0109	-0.0011	0.0092	-0.000604737	0.00335107	0.0401626	0.0140361
rs12446515	T	-0.038022	0.0037734	-0.040561	0.0037984	-0.019883	0.0042718	0.0027	0.012	0.003	0.0154	-0.0045141	0.0036927	-0.0048	0.0072	0.00077	0.0057	-0.00318485	0.00326657	0.0247707	0.0137397
rs2335708	G	0.025395	0.0039116	0.0045777	0.003937	0.0049355	0.0044215	0.0014	0.012	0.0165	0.0156	-0.0052712	0.0038272	0.004	0.0069	0.013	0.0058	0.0020554	0.00338147	0.00224747	0.0134723
rs34042070	G	0.045228	0.0045447	0.024472	0.0045746	0.0073694	0.0051387	0.032	0.014	-0.0047	0.0124	-0.0048939	0.0044459	NA	NA	NA	NA	-0.00734488	0.00392598	-0.00624747	0.0166114
rs11149612	T	-0.0237	0.0035516	-0.006302	0.0035755	-0.003665	0.0040102	0.035	0.011	0.0348	0.0144	0.011115	0.0034755	NA	NA	NA	NA	-0.00280332	0.00307194	0.0102374	0.0129614
rs241777	T	-0.02006	0.0035391	0.0093259	0.0035619	0.0026962	0.0040007	-0.013	0.011	0.0112	0.0134	0.00093836	0.0034618	-0.0023	0.0048	-0.00074	0.0039	-0.00100195	0.00305995	-0.0473935	0.0129219
rs72836561	T	-0.014557	0.010067	0.15433	0.010122	0.011006	0.011319	0.039	0.034	NA	NA	0.0025251	0.0098532	NA	NA	NA	NA	0.00279811	0.00874071	0.03584	0.0362063
rs10775406	G	0.010615	0.0041244	0.023699	0.00415	0.0025554	0.0046538	0.019	0.013	0.0031	0.0135	0.010913	0.0040355	0.0046	0.0057	0.0069	0.0046	-0.00852898	0.00356645	-0.0125608	0.0150112
rs1801689	C	0.062289	0.010307	-0.081375	0.010373	0.050147	0.011588	0.063	0.037	NA	NA	0.028812	0.010087	-0.017	0.0214	0.0098	0.0177	0.0277688	0.00891695	0.0793009	0.0365235
rs77542162	G	0.12062	0.011772	-0.043556	0.011852	0.014855	0.013257	-0.0023	0.044	NA	NA	-0.051892	0.011535	NA	NA	NA	NA	-0.0418098	0.0102108	0.118663	0.0411886
rs72631343	G	-0.036713	0.0052812	-0.0095074	0.0053155	-0.013929	0.0059683	0.031	0.016	NA	NA	0.0025383	0.0051623	NA	NA	NA	NA	0.0123104	0.00455538	-0.0180784	0.0193905
rs55714927	T	-0.036547	0.0044662	-0.019956	0.0044943	0.011891	0.0050371	0.015	0.015	-0.0117	0.0144	-0.0071009	0.0043682	NA	NA	NA	NA	-0.00507659	0.00386818	0.0695914	0.0160245
rs6511720	T	-0.15919	0.0054222	-0.0093583	0.0054721	-0.015516	0.0061502	0.014	0.018	0.1091	0.091	-0.00084895	0.0053207	-0.0016	0.0064	-0.0029	0.0053	0.000481845	0.00471192	0.0229057	0.0197087
rs2738447	C	0.039156	0.0035869	-0.0011548	0.0036121	0.0078644	0.0040548	-0.0058	0.011	0.0006	0.012	0.0025046	0.0035098	0.0039	0.0077	0.0051	0.0065	0.0029759	0.00311086	0.0141628	0.0131093
rs58542926	T	-0.1431	0.0066638	-0.13263	0.0067099	0.00085294	0.0075351	0.11	0.021	0.0513	0.0223	0.037007	0.0065435	0.017	0.0124	0.028	0.0101	-0.00266825	0.00578249	0.0311982	0.024164
rs4805881	C	0.0016647	0.0037371	-0.025797	0.0037605	0.0054181	0.0042203	-0.034	0.012	-0.0485	0.0117	-0.012712	0.0036556	-0.023	0.007	-0.0098	0.0059	-0.00194973	0.00323201	0.0137055	0.0136456
rs111780744	T	0.082827	0.013102	0.01629	0.013194	-0.0014141	0.014799	0.0099	0.046	NA	NA	-0.0002813	0.012821	NA	NA	NA	NA	-0.00296761	0.0114003	0.0497706	0.0470248
rs62117160	A	-0.39242	0.0084193	0.083003	0.008486	-0.064931	0.0095923	-0.024	0.03	NA	NA	-0.0050424	0.0082262	NA	NA	NA	NA	0.00057953	0.00731833	-0.0500404	0.0313039
rs147711004	A	0.17446	0.0095038	0.022946	0.0095729	-0.019068	0.010766	-0.11	0.03	NA	NA	-0.010347	0.0093143	NA	NA	NA	NA	-0.0168477	0.00830105	-0.0461036	0.0353934
rs148601586	G	0.17419	0.015608	0.036524	0.015718	7.9529e-05	0.017569	0.0047	0.056	NA	NA	-0.028202	0.015252	NA	NA	NA	NA	0.0190649	0.0135499	-0.0165848	0.0570575
rs7254892	A	-0.53982	0.010173	0.15088	0.010262	-0.11396	0.011619	-0.026	0.033	-0.0426	0.0263	0.010593	0.0099531	0.021	0.0124	0.019	0.0104	-0.00832186	0.0087263	0.0367947	0.0364145
rs118170342	C	0.15501	0.0089611	0.068003	0.0090215	0.011952	0.010127	-0.081	0.03	NA	NA	-0.011342	0.0087913	NA	NA	NA	NA	0.00750081	0.00782362	-0.0138657	0.0329661
rs35081008	T	-0.029636	0.0049991	-0.0089515	0.005031	0.0012515	0.0056447	0.033	0.015	NA	NA	-0.0085833	0.0048872	0.0034	0.0139	0.001	0.0117	-0.00374879	0.00431723	0.0343724	0.0180533
rs4364908	A	-0.038047	0.0066762	-0.010096	0.00672	-0.0045191	0.0075361	0.063	0.022	0.0171	0.0769	-0.0029228	0.0065204	0.027	0.0166	0.0068	0.014	0.000229787	0.00574765	0.00409162	0.0242252
rs542049	C	-0.025311	0.0037735	-0.00021129	0.0037989	0.0050906	0.0042608	0.024	0.012	0.0006	0.0222	-0.0032479	0.003689	-0.0081	0.0071	-0.0051	0.006	-0.00449757	0.00325922	-0.00365969	0.0137845
rs7528419	G	-0.17471	0.0042029	-0.013641	0.0042526	-0.016779	0.004774	0.033	0.013	0.0585	0.0236	-0.00065099	0.0041287	0.0011	0.005	-0.00099	0.0041	0.00546055	0.00365304	-0.000362066	0.0154249
rs140584594	G	-0.030143	0.0039457	-0.0016483	0.003972	0.01722	0.0044565	0.35	0.34	NA	NA	0.0039571	0.0038562	NA	NA	NA	NA	0.0122258	0.00340609	NA	NA
rs12749691	T	-0.0039054	0.0038769	-0.024265	0.003902	0.0032084	0.0043771	0.011	0.012	0.0224	0.0124	-0.0051412	0.0037915	NA	NA	NA	NA	0.00426046	0.00334968	0.00951459	0.0141134
rs3897379	G	-0.004474	0.0044549	-0.030425	0.0044847	0.010614	0.0050408	-0.046	0.014	-0.0356	0.0189	-0.0072321	0.0043623	-0.013	0.005	-0.00054	0.0041	0.00590369	0.00385425	0.014597	0.0163429
rs11122450	G	-0.020921	0.0036157	-0.046325	0.0036371	0.012439	0.0040868	-0.0014	0.011	0.0022	0.0132	0.0093793	0.0035358	-0.0043	0.0053	-0.0055	0.0043	0.000347235	0.00312127	0.00453728	0.0131849
rs486142	A	0.033159	0.0035355	-2.8912e-05	0.0035597	0.0016594	0.0039939	-0.0014	0.011	-0.0318	0.013	0.00019573	0.0034615	0.0046	0.0077	-0.0018	0.0065	0.00149367	0.00305521	-0.00190818	0.0129114
rs61775180	T	-0.028298	0.0035774	-0.0062864	0.0036006	-0.0063911	0.0040374	-0.0096	0.011	-0.0342	0.0138	0.0074663	0.0034977	-0.015	0.0069	-0.0049	0.0057	-4.16916e-05	0.00308724	0.0140212	0.0129357
rs114165349	C	0.073465	0.011733	0.083135	0.011804	-0.036598	0.013294	0.071	0.037	NA	NA	-0.018216	0.011523	NA	NA	NA	NA	0.00606195	0.0101847	-0.0740417	0.0444415
rs12076577	T	-0.0043271	0.0040537	-0.024303	0.0040793	0.0049927	0.0045726	-0.065	0.012	-0.0135	0.0156	-0.022567	0.0039646	-0.017	0.0081	-0.01	0.0069	0.00224248	0.00349938	-0.00521637	0.0142082
rs11591147	T	-0.34825	0.013292	0.0010479	0.013405	-0.055285	0.015108	0.052	0.046	NA	NA	-0.033412	0.013058	0.0083	0.0195	0.021	0.0165	0.00353179	0.0115383	0.105125	0.0467196
rs472495	T	0.040865	0.0037008	-0.011645	0.003726	0.004599	0.0041826	-0.0053	0.012	-0.006	0.0141	-0.00053972	0.0036191	0.011	0.007	0.0032	0.0059	0.00597014	0.00319493	-0.00878133	0.0134999
rs11206517	G	0.064247	0.0099461	-0.0014871	0.010011	-0.0088808	0.011218	0.042	0.028	0.0288	0.0258	-0.0071808	0.0097394	0.012	0.0119	0.0099	0.0098	0.00370651	0.00855518	-0.0187079	0.0368884
rs7534572	G	0.026743	0.0036768	0.09147	0.0036954	0.0025253	0.0041576	0.011	0.014	-0.0117	0.016	-0.00013	0.0035986	NA	NA	NA	NA	-0.00594938	0.00317769	-0.0237458	0.0133778
rs2618566	T	-0.030098	0.0037216	0.0069636	0.0037463	-0.0043039	0.0042075	0.017	0.012	0.0109	0.0128	0.0023824	0.0036386	NA	NA	NA	NA	-0.00110576	0.00322034	0.00541966	0.0136014
rs224424	G	-0.027101	0.004329	-0.017777	0.0043577	0.002147	0.0049014	0.014	0.014	0.0066	0.0144	-0.0023703	0.0042373	-0.0043	0.0063	-0.0066	0.0054	0.0076263	0.00374467	0.0199203	0.0157584
rs74698119	T	0.098423	0.013958	0.046848	0.014045	0.018627	0.01573	-0.031	0.046	NA	NA	0.0048017	0.013658	NA	NA	NA	NA	0.00247765	0.0120786	-0.0174789	0.0512122
rs6065906	C	0.041734	0.0045183	0.056648	0.004546	0.010897	0.005105	-0.027	0.014	-0.0081	0.0478	-0.017987	0.0044197	-0.0065	0.0049	-0.0066	0.004	0.00344877	0.00390825	-0.0108224	0.01654
rs68175423	T	0.04978	0.0085109	0.015336	0.0085677	0.0098456	0.0096014	0.036	0.025	NA	NA	0.0067707	0.0083296	0.026	0.0149	0.01	0.0126	0.011441	0.00738704	0.0357725	0.0307214
rs35909862	A	0.019507	0.0035562	0.0094861	0.0035792	0.0089959	0.004017	0.025	0.011	-0.0012	0.0115	0.012066	0.0034772	0.0078	0.0071	0.009	0.006	0.00165452	0.00307957	0.00167741	0.0129774
rs2267375	T	0.0076419	0.0035625	0.027402	0.003585	-0.00052858	0.0040227	0.025	0.011	0.006	0.0123	0.0065958	0.0034819	0.013	0.0049	0.0018	0.004	0.000308362	0.00308585	-0.0118594	0.0129914
rs140074556	A	-0.038215	0.0064806	-0.007981	0.0065243	-0.00046877	0.0073386	0.025	0.021	NA	NA	0.013173	0.0063379	0.022	0.0167	0.011	0.014	0.00367819	0.00561107	0.0209882	0.0236272
rs17050272	A	-0.024733	0.0035793	-0.013911	0.0036026	-0.00616	0.0040452	0.0076	0.011	0.0018	0.0116	0.005201	0.0035004	-0.00049	0.0052	-0.0043	0.0042	-0.00158469	0.0030884	0.00350385	0.0130452
rs1128249	T	-0.0097023	0.0036056	-0.027092	0.0036283	0.012168	0.0040698	-0.036	0.011	-0.0181	0.0197	-0.013064	0.0035263	-0.0071	0.0039	-0.001	0.0032	-0.00646632	0.00310945	0.0273038	0.013046
rs4148784	C	-0.020005	0.0036241	-0.00030062	0.0036485	-0.0010656	0.0040958	0.019	0.011	0.0074	0.0132	0.0075543	0.0035434	NA	NA	NA	NA	0.00330023	0.0031297	0.0205967	0.013255
rs4668195	C	0.0065735	0.0035394	0.020459	0.0035614	-0.0042164	0.0039968	0.0026	0.011	-0.0052	0.0117	0.00099838	0.0034614	-0.005	0.0049	-0.0081	0.0041	0.00216455	0.00305372	-0.0322445	0.0129125
rs140798831	C	-0.039804	0.0037098	-0.015892	0.0037351	7.914e-05	0.0041903	0.011	0.012	0.0192	0.0221	0.00063112	0.0036308	0.0021	0.0093	0.0088	0.0078	-0.000722556	0.00320219	-0.00642929	0.013515
rs562338	G	0.1429	0.0045838	0.014639	0.0046278	0.0077356	0.0051987	-0.0069	0.015	0.0784	0.1102	-0.0097746	0.0044994	0.0076	0.0063	0.0069	0.0052	0.00417765	0.00396004	NA	NA
rs6436066	G	-0.0075099	0.0035463	-0.020339	0.0035694	0.0014027	0.0040063	-0.0079	0.011	0.0027	0.0165	-0.0051785	0.0034685	-0.0017	0.0047	-0.00036	0.0039	0.000294937	0.00306173	0.0291995	0.0129348
rs2222018	A	0.0046835	0.0036871	0.04826	0.0037089	-0.0054292	0.0041683	0.11	0.012	0.0404	0.0222	0.026856	0.0036045	0.017	0.0069	0.0066	0.0055	0.0146191	0.00318096	-0.00870203	0.0134544
rs75331444	A	-0.076357	0.0071551	-0.015913	0.0072048	0.0034377	0.0080823	-0.038	0.023	0.0264	0.0545	-0.0058596	0.0070038	0.0021	0.0138	0.0055	0.0116	0.00555417	0.00615756	0.0679203	0.0254976
rs35206901	G	-0.032095	0.0045598	-0.004413	0.0045893	-0.0028783	0.0051528	0.0077	0.014	0.0212	0.0175	0.0030641	0.0044595	0.0039	0.0087	0.0073	0.0073	0.00160686	0.00393402	0.0291995	0.0165468
rs1009360	C	-0.0022609	0.0035624	-0.024987	0.0035847	-0.001392	0.0040264	-0.05	0.011	-0.0227	0.0122	-0.0084602	0.0034833	-0.011	0.005	-0.0018	0.0043	0.00360146	0.00307143	0.0148689	0.0129869
rs1801282	G	-0.0077229	0.0053822	-0.037214	0.0054171	0.0088454	0.0060872	-0.1	0.017	-0.12	0.0283	-0.004027	0.0052707	NA	NA	NA	NA	-0.01602	0.00465815	0.0146226	0.0195674
rs548288	C	0.011168	0.0040727	0.027278	0.0040991	-0.011541	0.0046002	0.021	0.013	0.0109	0.0162	0.008882	0.0039856	0.004	0.0057	-0.0044	0.0047	0.00622924	0.00351705	0.0238481	0.0149417
rs62271373	A	0.00038113	0.0075593	0.045871	0.0076092	0.0050675	0.0085644	0.052	0.026	NA	NA	0.015071	0.0073817	NA	NA	NA	NA	0.0142727	0.00651681	0.00314505	0.0275431
rs6764884	T	0.005903	0.0050475	0.030376	0.0050796	-0.0051054	0.0057052	0.0069	0.016	0.0008	0.0166	0.0055855	0.0049342	-0.0078	0.008	-0.0031	0.0068	0.00788158	0.00435737	-0.010215	0.0190567
rs3773775	C	-0.035075	0.0062173	-0.0085641	0.0062582	0.0039401	0.0070238	-0.015	0.02	0.0261	0.0299	-0.0034864	0.0060917	-0.0084	0.0099	-0.0064	0.0083	0.00400547	0.00537918	0.0523932	0.0222625
rs17052058	G	-0.0066549	0.004566	-0.029607	0.0045952	-0.0026116	0.0051592	-0.027	0.015	0.0481	0.0329	0.011027	0.0044626	-0.013	0.0068	-0.0061	0.0057	0.00370706	0.00394715	0.0163162	0.0166285
rs78025076	T	-0.0047619	0.012442	0.070394	0.01251	-0.019077	0.014051	-0.031	0.046	NA	NA	-0.024988	0.01214	NA	NA	NA	NA	-0.00303665	0.0107576	-0.0459905	0.0463771
rs10012484	G	-0.0016034	0.0038055	-0.02206	0.0038299	-0.0071365	0.0042988	-0.034	0.012	-0.0092	0.0126	-0.011718	0.0037209	-0.03	0.0068	-0.0019	0.0057	0.00264862	0.00328775	NA	NA
rs71603401	G	0.0083154	0.005194	0.031192	0.0052269	-0.00089475	0.005861	0.015	0.017	0.0108	0.0197	0.012854	0.0050731	0.012	0.0104	0.011	0.0087	0.00791353	0.00448386	-0.0554937	0.0192266
rs13108218	G	-0.016307	0.003658	-0.032813	0.0036807	0.004134	0.0041278	0.0044	0.012	0.0104	0.0118	-0.0079641	0.0035769	-0.0073	0.0074	-0.0041	0.0062	0.00304981	0.00315944	-0.0144156	0.0133257
rs34707604	C	0.036188	0.00423	0.028102	0.0042577	0.016399	0.0047852	0.0054	0.014	NA	NA	0.00053256	0.0041363	NA	NA	NA	NA	0.00579479	0.00366103	NA	NA
rs1471251	T	0.013164	0.0036024	0.040757	0.0036242	3.5779e-06	0.0040655	0.011	0.011	0.0159	0.0123	-0.0081266	0.0035239	NA	NA	NA	NA	0.000439576	0.00311516	-0.0277022	0.0131757
rs28873097	C	0.0065822	0.0035336	0.020069	0.0035564	-0.00069493	0.0039907	-0.004	0.011	0.0098	0.0115	0.0027252	0.0034556	-0.0082	0.0072	-0.0033	0.0061	0.00279332	0.00304977	NA	NA
rs7734476	A	0.021314	0.0035391	0.0037826	0.0035619	-0.0022314	0.0039985	0.0013	0.011	-0.0023	0.0122	-0.00039944	0.0034617	0.00013	0.0048	0.0011	0.0039	-0.000509489	0.0030623	-0.0105046	0.0129166
rs1501908	C	0.029177	0.0036595	0.040328	0.0036827	0.0043862	0.0041321	-0.017	0.012	-0.0167	0.0139	0.011776	0.00358	NA	NA	NA	NA	-0.00134983	0.00316452	0.00379017	0.0133549
rs75049939	G	0.0078198	0.0038276	0.021472	0.0038512	0.0024772	0.0043227	0.0088	0.012	0.0367	0.0206	0.005816	0.0037422	0.015	0.0105	0.00083	0.0088	-0.000833746	0.00331017	-0.0150923	0.0140262
rs112838464	A	0.02034	0.0055912	0.036714	0.0056272	-0.01177	0.006314	0.047	0.018	-0.2592	0.2302	0.00018402	0.0054686	-0.0035	0.016	-0.0032	0.0135	0.00460777	0.00483277	-0.00916992	0.0204734
rs28650790	T	0.0095078	0.004498	0.039399	0.0045253	-0.0034533	0.0050903	0.044	0.015	0.0402	0.0187	0.011939	0.0043985	0.014	0.0091	0.011	0.0072	0.00161576	0.00385607	-0.0168827	0.0163789
rs12916	C	0.046362	0.0035907	0.0083443	0.003616	0.0035151	0.004056	-0.024	0.013	-0.0392	0.0114	-0.010563	0.0035138	-0.0087	0.0039	-0.00039	0.0032	0.00887074	0.00310804	-0.00118971	0.0131055
rs143296916	G	-0.0040298	0.0070471	-0.0016399	0.00709	-0.044352	0.0079363	-0.04	0.024	NA	NA	-0.0048064	0.006887	NA	NA	NA	NA	-0.00903345	0.00609475	0.0310431	0.0254479
rs614754	G	-0.027979	0.01488	0.027527	0.014992	-0.72508	0.0166	-0.064	0.051	NA	NA	-0.020168	0.014576	NA	NA	NA	NA	-0.021607	0.0130035	-0.0653382	0.0528397
rs4646272	G	0.024246	0.0074116	-0.03324	0.0074618	0.35849	0.0087787	-0.031	0.023	-0.013	0.0115	0.0013522	0.0072555	-0.014	0.0133	-0.00084	0.0106	-0.00160029	0.00640246	NA	NA
rs376402211	A	0.0065335	0.0086747	-0.011594	0.0087307	-0.21625	0.0099725	NA	NA	NA	NA	-0.011531	0.0084836	NA	NA	NA	NA	0.00180104	0.00748771	0.0495327	0.0309908
rs150856119	A	0.026597	0.011318	0.047538	0.011383	-0.2295	0.012653	-0.01	0.038	NA	NA	-0.0039829	0.011089	NA	NA	NA	NA	-0.00836609	0.00983242	0.019224	0.0410752
rs316172	C	-0.0024257	0.0038301	0.0092893	0.003854	-0.16798	0.0042997	-0.0078	0.012	-0.0434	0.0124	-0.01353	0.0037447	NA	NA	NA	NA	-0.00326054	0.00331033	-0.00211123	0.0139713
rs73596816	A	0.029712	0.0097964	-0.020731	0.0098646	0.7113	0.010499	0.009	0.034	0.0033	0.0306	0.0077227	0.0095588	NA	NA	NA	NA	0.0100841	0.00846683	0.0346623	0.0353828
rs117110496	T	-0.088984	0.037381	0.10903	0.037579	-0.37764	0.040056	0.06	0.087	NA	NA	0.0081602	0.036692	NA	NA	NA	NA	-0.0173244	0.0323994	NA	NA
rs34887229	A	-0.0037682	0.013586	-0.006624	0.013666	-0.21325	0.016249	0.039	0.044	NA	NA	0.0095338	0.013324	NA	NA	NA	NA	0.00865589	0.0117212	0.050037	0.0487608
rs28752924	C	0.0086392	0.003668	0.033343	0.0036914	-0.0029787	0.0041407	0.017	0.017	NA	NA	0.005317	0.0035876	NA	NA	NA	NA	0.01354	0.00316148	NA	NA
rs74434374	A	0.030603	0.0086691	0.072699	0.0087156	-0.0040895	0.0097625	0.027	0.025	0.0706	0.0259	0.020136	0.0084623	NA	NA	NA	NA	-0.0185413	0.00741764	0.00893001	0.0313767
rs28383314	C	0.014368	0.0036289	0.042965	0.0036516	0.00036788	0.0040999	0.017	0.012	-0.0022	0.0153	0.00070371	0.0035492	NA	NA	NA	NA	0.0128908	0.00313999	-0.0209099	0.0132371
rs998584	A	0.0092011	0.0035295	0.039566	0.0035507	-0.003668	0.0039822	0.039	0.012	0.0155	0.0119	0.017577	0.0034505	0.00089	0.0046	0.0015	0.0038	0.00194523	0.00304964	-0.0209642	0.0128845
rs34748838	T	-0.0036865	0.0035257	-0.020827	0.0035476	0.0018558	0.0039813	-0.019	0.011	-0.0117	0.0124	-0.0085484	0.0034485	0.00091	0.0076	-0.0027	0.0064	-0.00513292	0.00304923	-0.00320011	0.012867
rs73079637	C	-0.015079	0.006939	-0.038533	0.0069849	-0.0091327	0.0078296	-0.0054	0.023	NA	NA	-0.016166	0.0067863	NA	NA	NA	NA	-0.0142875	0.00601367	0.0710361	0.0247217
rs4721671	G	-0.0021984	0.0039092	-0.02488	0.0039336	0.0052381	0.0044154	0.0016	0.012	0.0118	0.0119	-0.0026503	0.0038199	NA	NA	NA	NA	-0.00586423	0.00336995	0.00974432	0.0142998
rs56001710	T	0.0037295	0.0038018	-0.027305	0.003825	0.0028306	0.0042842	NA	NA	0.0291	0.0123	-0.010559	0.003718	NA	NA	NA	NA	0.000635551	0.00317647	NA	NA
rs10260606	C	0.02565	0.0045476	0.010644	0.0045779	0.0016994	0.0051326	-0.023	0.014	-0.0045	0.0119	-0.011982	0.0044523	NA	NA	NA	NA	-0.00489893	0.0039308	-0.0107516	0.0166519
rs6460043	C	-0.04539	0.015046	-0.10112	0.015141	-0.010586	0.017079	0.011	0.064	NA	NA	0.047838	0.014708	-0.081	0.1401	-0.07	0.1129	0.00909772	0.0130555	0.0455645	0.0556326
rs17145750	T	-0.019337	0.0047854	-0.11773	0.0048092	-0.0091617	0.0054075	0.017	0.016	0.0435	0.0188	0.017809	0.0046811	0.021	0.0056	0.0078	0.0045	-0.0190664	0.00413799	-0.00285307	0.0174618
rs2179011	C	-0.0060881	0.0040954	-0.031549	0.0041216	0.00095497	0.0046237	0.011	0.013	-0.006	0.0127	-0.00023633	0.0040077	-0.00063	0.0079	-0.0086	0.0066	-0.0074883	0.00354238	0.0069793	0.0149769
rs28601761	G	-0.07382	0.0036098	-0.10761	0.0036279	0.0088849	0.0040838	0.015	0.011	NA	NA	0.030796	0.0035339	NA	NA	NA	NA	-0.00446973	0.00312151	NA	NA
rs4871624	G	0.014961	0.0039144	0.035865	0.0039386	-0.00023539	0.0044221	0.022	0.013	0.0282	0.0119	-0.0016179	0.0038277	-0.0011	0.0041	0.0032	0.0035	0.00200328	0.00338975	-0.0269263	0.0143381
rs59347135	G	0.0036948	0.0086672	0.07265	0.0087123	-0.0077139	0.0097978	-0.0033	0.027	0.0356	0.0189	0.00072768	0.0084594	NA	NA	NA	NA	0.00373731	0.00748412	-0.0152294	0.0317043
rs144503444	C	0.044197	0.013373	0.16713	0.013441	-0.0032181	0.015031	NA	NA	NA	NA	-0.024897	0.013073	NA	NA	NA	NA	0.00468194	0.0115139	NA	NA
rs328	G	-0.031983	0.0058359	-0.20872	0.0058553	0.01823	0.0065814	-0.057	0.019	-0.0626	0.0181	0.0061099	0.0057091	NA	NA	NA	NA	0.00708518	0.00504759	0.0352706	0.0210157
rs77675968	C	0.042209	0.0099098	0.059487	0.0099679	-0.010547	0.011198	0.052	0.031	NA	NA	-0.0019868	0.0096631	NA	NA	NA	NA	-0.00117083	0.00861595	0.0322058	0.0357689
rs13253288	C	-0.016583	0.0037243	-0.025401	0.0037473	-0.006177	0.0042069	0.025	0.012	0.019	0.0151	0.011478	0.003643	NA	NA	NA	NA	-0.00391818	0.00322373	0.019713	0.013619
rs2519093	T	0.03759	0.0045424	-0.014435	0.0045733	-0.0011905	0.0051279	0.065	0.015	0.0455	0.0134	0.058722	0.0044405	-0.012	0.0082	0.016	0.0066	-0.0112575	0.00392197	-0.123244	0.0171296
rs12552167	T	-0.022507	0.0038904	0.0088343	0.0039161	-0.00066383	0.0043934	-0.024	0.013	-0.0903	0.0241	-0.017752	0.0038044	0.0061	0.0095	-0.013	0.008	-0.0034931	0.00336438	0.00793841	0.0141867
rs10116277	T	-0.023089	0.0035254	-0.0074753	0.0035484	-0.0011105	0.0039883	0.041	0.011	-0.0145	0.0122	0.0059636	0.0034476	-0.0045	0.0037	0.0063	0.0031	0.00612015	0.0030435	-0.0176254	0.0128871
a. ApoB, apolipoprotein B; EAS, East Asian; EUR, European; Lp(a), lipoprotein(a); OR, odds ratio; SE, standard error; T2DM, type 2 diabetes; TG, triglycerides.
b. A genetic variant located on GCKR (rs780094) was excluded.
c. Estimates are expressed in standard deviation for lipid fractions, HbA1c and testosterone, in pmol/L (natural log transformed) for fasting insulin, in mmol/L for fasting glucose, and in log odds ratio for type 2 diabetes and estradiol (above and below the limit of detection).
